# Supplementary material for: Factors influencing the timely completion of construction projects in Sri Lanka
Source: PLoS One. 2022 Dec 15;17(12):e0278318. doi: 10.1371/journal.pone.0278318 (PMC9754246; doi:10.1371/journal.pone.0278318)
Supplement: S2 Appendix — (XLSX) [file pone.0278318.s002.xlsx]

## Sheet: Sheet 1
OVERALL RII, MEAN VALUE AND STANDARD DEVIATION CALCULATION
Respondent	Q1	Q2	Q3	Q4	Q5	Q6	Q7	Q8	Q9	Q10	Q11	Q12	Q13	Q14	Q15	Q16	Q17	Q18	Q19	Q20	Q21	Q22	Q23	Q24	Q25	Q26	Q27	Q28	Q29	Q30	Q31	Q32	Q33	Q34	Q35	Q36	Q37	Q38	Q39
	Client related factors								Contractor related factors								Consultant related factors								Resource related factors								External factors
	Changes in design by client during construction.	Slowness of the client’s decision-making.	Unreasonable project duration given by client.	Delay in settling contractor claims by client.	Financial difficulties of client.	Delay in design approvals.	Poor communication with contracting parties.	Errors in design and specifications.	Poor planning and scheduling.	Shortage of skilled subcontractors/suppliers.	Financial difficulties of contractors.	Disagreements between contractor and other parties.	Poor site management, monitoring and control.	Errors during construction.	Underestimating the project duration.	Regular changes of the subcontractor’s staff.	Delay in inspections and completed work approvals.	Delay in material and payment approval.	Errors in contract documents.	Constant design changes by consultant	Delay in preparing and approving drawings and design documents.	Lack of experienced consultants.	Errors in design documents.	Poor coordination and communication.	Shortage of labors. (skilled, semi-skilled, unskilled)	Delay of delivering materials to site.	Poor material handling at site.	Low productivity of labors.	Fluctuation of material prices in the market.	Inadequate numbers of equipment.	Failure of equipment.	Personal disagreements between labors.	Delay in obtaining permissions/approvals from government.	Unknown subsurface conditions. (soil condition, water table etc.)	Bad weather condition.	Accidents during construction.	Changes in laws and regulations from the government.	Delay in utility services. (electricity, water etc.)	Covid-19 pandemic situation
1	4	4	3	3	3	4	3	4	5	4	3	4	4	5	4	3	5	4	3	4	3	2	3	3	5	5	4	4	3	5	4	4	2	3	5	3	3	4	4
2	4	4	5	5	4	4	4	5	4	5	4	5	5	4	4	4	4	4	4	4	4	4	5	5	5	4	4	5	5	4	4	4	5	4	4	4	4	4	5
3	4	3	2	5	2	3	5	4	5	5	4	3	5	4	5	3	3	5	2	3	4	3	4	5	5	5	5	5	4	5	5	4	5	3	5	4	1	4	3
4	5	4	3	3	4	3	3	2	5	5	4	3	5	3	4	4	3	5	4	3	3	3	3	3	5	5	4	5	5	4	5	2	4	4	5	3	2	2	4
5	4	2	2	2	3	4	4	5	5	5	5	4	5	4	3	3	3	3	4	4	4	4	3	4	5	5	4	4	4	4	4	3	5	4	3	3	4	5	5
6	5	3	4	4	2	5	4	3	4	5	4	3	4	3	4	4	3	3	2	3	3	2	3	3	4	4	3	3	5	5	2	2	2	4	5	1	1	2	4
7	3	5	4	5	5	5	4	4	4	5	4	3	4	4	3	2	4	4	4	5	4	4	4	4	5	4	3	5	4	4	4	2	3	4	3	5	5	5	4
8	4	4	5	3	5	4	5	4	5	5	4	4	4	5	4	3	4	5	4	4	5	3	4	4	5	5	4	4	3	4	4	2	4	4	4	4	4	4	4
9	4	5	3	4	5	4	3	3	5	4	3	4	4	4	3	3	4	5	3	4	4	5	4	4	5	5	3	4	5	4	2	3	3	4	5	2	3	5	4
10	5	4	4	4	3	3	3	2	2	3	4	2	2	4	3	4	2	3	2	3	3	3	3	3	3	2	3	3	5	4	3	3	5	2	3	3	2	3	4
11	3	3	3	3	3	3	3	3	3	3	3	3	3	3	3	3	3	3	3	3	3	3	3	3	4	4	4	3	3	3	4	4	3	3	4	4	3	3	4
12	2	4	3	2	3	4	2	3	4	4	4	3	4	4	3	3	3	3	3	3	3	3	3	3	5	4	3	4	5	3	4	3	5	4	3	3	2	3	2
13	2	3	3	1	2	3	4	3	4	4	3	4	4	3	3	4	3	3	3	3	3	4	4	3	3	5	4	3	2	3	3	4	3	3	2	4	3	4	4
14	5	4	5	3	4	5	4	5	5	4	5	4	4	4	4	4	5	5	4	5	5	4	4	4	5	5	4	4	4	5	4	3	3	4	3	2	2	2	2
15	5	5	5	3	3	5	2	5	5	5	4	2	2	1	1	3	3	5	5	5	4	1	3	3	5	5	1	2	5	5	5	2	5	3	1	1	3	1	5
16	4	3	4	4	4	3	4	2	4	5	3	3	4	2	4	5	4	3	2	3	4	4	3	4	5	4	3	4	4	4	3	2	3	3	3	3	3	4	4
17	4	5	5	5	5	5	5	5	5	4	5	5	5	5	5	5	5	5	5	5	5	5	5	5	5	5	5	5	4	5	5	4	4	5	5	4	5	5	5
18	3	3	3	5	5	4	3	3	2	3	4	3	3	3	3	2	3	5	3	3	3	1	2	2	4	5	5	5	5	3	3	3	5	2	3	1	2	1	3
19	3	3	3	2	1	3	4	2	3	3	4	3	3	2	2	2	3	2	2	3	2	2	2	2	2	1	2	3	5	4	5	3	4	3	3	2	3	4	5
20	1	5	5	4	4	5	5	5	5	5	5	5	5	5	5	2	5	5	2	4	4	3	4	5	5	4	4	4	5	4	3	1	5	5	4	1	2	4	5
21	4	5	3	4	3	3	4	1	5	5	3	4	5	3	2	4	2	5	2	5	3	4	3	5	3	5	3	5	5	5	3	3	5	3	3	3	3	4	5
22	2	2	3	2	2	3	1	3	2	2	2	2	1	1	3	1	2	2	1	1	1	1	1	1	2	1	1	2	3	2	2	2	3	1	1	1	1	1	4
23	3	4	3	4	3	4	4	4	4	4	4	3	4	3	3	3	4	4	3	5	4	5	4	3	4	3	4	4	4	4	4	3	5	4	3	3	3	3	3
24	4	3	2	4	5	4	4	4	5	4	4	3	5	4	2	2	3	4	4	4	5	3	4	5	5	5	2	3	3	4	3	1	3	2	5	2	3	4	5
25	4	4	5	3	3	2	3	3	5	4	5	4	5	5	4	4	2	4	4	4	4	3	4	4	4	4	5	5	4	5	5	3	4	4	4	3	3	4	5
26	5	4	2	3	4	5	5	4	2	4	4	2	3	5	1	5	4	2	4	5	5	4	5	2	5	4	4	4	5	4	2	2	4	5	1	2	4	4	3
27	5	5	5	5	4	5	3	4	5	5	5	4	5	4	5	5	4	4	5	5	5	4	4	3	5	5	5	5	4	5	5	4	4	4	5	4	3	4	4
28	4	4	3	3	2	2	2	2	2	3	3	3	3	2	3	4	2	4	3	3	3	2	2	2	3	3	3	2	2	3	3	2	2	3	3	2	4	3	5
29	5	4	4	4	5	5	5	4	5	5	4	4	4	4	4	5	4	5	5	5	4	4	4	5	4	5	3	3	2	4	3	2	4	4	3	2	3	5	3
30	1	2	4	5	5	1	1	1	3	4	5	1	2	2	4	4	2	5	1	1	2	4	1	2	5	5	3	4	5	5	5	3	3	4	4	2	1	3	4
31	4	5	4	5	4	5	5	5	4	5	4	5	5	4	4	4	5	5	4	5	5	5	5	5	5	5	4	5	4	4	5	4	5	5	4	4	4	4	3
32	3	5	3	4	5	5	4	5	5	5	4	4	5	5	4	5	4	5	4	5	5	4	4	5	5	5	4	4	4	5	5	3	5	5	5	4	4	4	5
33	4	3	4	4	2	4	2	3	4	4	4	5	3	2	3	2	1	1	1	2	3	3	2	2	5	5	5	2	5	5	5	5	1	2	2	1	1	1	4
34	4	5	4	3	4	4	4	4	4	4	4	4	4	3	4	2	4	4	4	4	5	3	3	4	5	4	3	4	4	4	5	4	4	3	2	4	3	3	2
35	2	2	3	3	2	2	1	2	2	2	2	2	2	2	2	2	2	2	2	2	2	2	2	3	2	2	2	2	4	2	2	2	2	3	2	2	2	2	5
36	3	3	4	2	3	5	3	4	5	5	5	3	4	4	3	3	3	3	3	4	4	2	3	2	5	4	2	3	3	4	3	1	3	3	4	2	1	4	5
37	3	3	3	4	4	4	2	1	1	2	2	2	2	2	2	2	2	2	1	1	2	2	1	2	1	2	3	3	4	4	4	4	3	3	4	4	3	3	4
38	2	3	2	2	1	2	1	1	2	1	1	1	1	1	1	2	2	2	1	3	3	2	2	1	4	3	2	3	3	2	2	1	2	2	2	1	1	1	4
39	3	4	2	3	3	4	3	3	2	2	3	1	2	3	2	2	3	4	3	3	3	2	2	1	2	3	2	4	3	2	3	2	2	3	2	3	3	3	2
40	5	5	5	5	5	5	5	5	5	5	5	5	5	5	5	5	5	5	5	5	5	4	2	5	5	5	5	5	5	5	4	5	4	4	4	3	4	5	5
41	4	3	4	3	2	5	5	5	4	4	5	3	5	3	3	2	5	5	5	2	4	3	3	3	5	4	3	2	4	3	5	3	4	4	4	3	4	3	5
42	4	4	5	3	5	4	4	4	5	4	4	4	4	4	5	3	3	4	3	4	5	4	4	4	4	4	3	4	2	3	2	2	5	3	3	2	3	3	4
43	5	5	4	5	5	5	3	3	4	3	2	3	2	2	2	2	4	4	4	5	4	5	4	4	5	4	4	4	3	3	4	3	5	5	4	3	4	5	4
44	5	5	4	5	5	3	4	3	4	5	3	3	3	3	3	4	5	4	2	3	3	3	3	3	3	4	2	3	5	3	3	2	2	2	2	1	2	1	4
45	2	2	3	4	1	2	1	2	3	4	1	3	2	3	4	2	1	3	3	3	5	2	3	2	4	2	2	5	1	3	3	2	3	4	5	2	1	3	3
46	5	5	5	5	4	4	4	4	4	3	3	3	4	3	5	3	3	3	3	5	4	3	3	3	3	3	3	5	3	4	3	2	2	3	3	2	2	2	2
47	2	2	4	4	4	5	4	4	5	5	5	5	5	4	4	4	4	4	4	2	4	2	4	4	5	5	4	5	4	5	4	1	2	2	2	2	1	1	3
48	4	3	3	5	4	4	4	3	5	5	4	3	5	3	4	3	4	4	3	3	4	4	3	4	5	4	3	4	5	4	4	3	5	4	4	3	4	5	5
49	2	2	5	3	2	4	3	2	5	5	5	3	5	3	5	5	2	2	2	3	3	3	3	3	5	5	5	5	5	5	5	5	5	2	3	2	2	5	4
50	3	4	3	4	3	4	3	2	2	5	5	4	4	4	4	4	4	4	4	2	4	4	4	3	5	5	4	4	5	5	4	2	4	4	4	1	4	4	5
51	4	4	4	3	3	5	5	4	5	4	5	3	1	4	3	3	3	4	2	5	5	3	3	5	3	3	3	5	1	3	1	1	3	3	3	1	1	2	3
52	3	4	4	4	4	4	3	1	4	5	5	3	4	2	4	4	2	2	2	1	1	2	2	3	5	4	4	5	5	4	4	2	4	5	3	2	1	4	4
53	2	2	5	3	3	4	3	2	4	4	4	3	4	4	5	4	3	3	3	3	3	2	2	3	4	4	4	4	5	4	4	3	4	3	3	2	3	2	3
54	2	2	2	2	2	2	3	2	4	5	5	3	5	3	3	3	3	4	3	3	3	3	3	3	5	5	3	4	5	4	3	3	3	3	4	2	4	4	5
55	1	2	2	3	3	1	1	2	4	4	4	2	3	2	2	3	2	2	1	1	2	2	1	1	4	4	3	3	5	3	3	2	5	3	3	2	3	5	5
56	2	4	1	3	1	2	3	1	1	4	4	2	3	1	1	5	2	2	3	1	2	1	1	1	5	4	3	4	5	4	4	3	5	3	3	1	1	3	5
57	5	5	3	4	5	5	4	5	5	5	5	3	5	5	4	3	5	5	4	5	5	5	5	4	5	5	4	4	5	5	5	4	4	4	4	3	3	4	4
58	5	4	3	3	4	2	1	2	3	4	4	1	2	1	3	3	1	1	2	2	2	2	1	1	4	4	3	3	4	2	1	3	2	2	2	2	1	1	4
59	1	4	3	5	5	3	3	3	2	4	3	3	2	2	3	4	3	3	2	2	2	2	3	4	5	4	4	5	5	4	4	3	4	4	3	2	4	4	4
60	4	4	4	3	4	4	4	4	5	5	4	4	5	3	3	4	4	4	3	3	4	4	4	5	5	5	4	5	4	5	5	4	5	4	4	3	5	4	5
61	3	3	3	3	3	3	4	4	4	4	4	4	4	4	4	4	4	4	4	4	4	3	3	4	5	5	4	4	5	4	4	3	4	3	3	3	3	4	5
62	5	5	5	5	5	5	5	5	5	5	5	5	5	5	5	5	5	5	5	5	5	5	5	5	5	5	5	5	5	5	5	5	5	5	5	5	5	5	5
63	3	5	2	5	5	4	5	2	5	5	5	4	5	5	5	4	3	4	2	3	3	5	4	5	4	4	5	5	5	4	3	2	4	3	3	2	2	3	5
64	2	4	5	4	3	2	2	2	3	4	5	4	4	1	4	2	3	2	1	4	2	4	2	4	3	3	1	4	3	2	3	1	5	3	4	2	2	2	5
65	2	3	3	4	4	3	3	3	3	3	3	3	2	2	3	3	2	3	3	2	4	1	2	3	2	3	3	4	4	4	4	4	5	4	3	2	2	3	4
66	1	1	2	2	2	2	2	3	4	4	4	4	5	4	3	3	2	2	3	2	2	2	3	4	3	3	3	3	4	3	2	2	3	4	3	2	2	2	4
67	5	5	2	5	5	5	5	4	5	5	5	3	3	4	3	4	4	5	4	5	5	4	4	5	4	5	4	4	4	5	4	2	4	4	4	3	2	4	4
68	5	4	4	3	3	3	2	3	4	3	4	3	3	3	4	3	2	3	2	2	2	2	3	2	1	3	2	3	4	3	2	2	2	3	2	3	2	3	4
69	4	5	1	2	4	4	2	2	5	5	5	3	5	2	2	3	3	2	2	3	2	2	1	2	5	5	5	4	5	4	1	2	2	2	3	1	3	2	5
70	3	2	3	4	4	3	3	4	5	4	5	4	4	4	4	3	3	4	4	4	2	2	4	4	4	5	5	5	5	5	5	3	5	5	4	2	2	2	5
71	4	4	4	4	3	3	3	4	3	4	4	3	3	3	4	4	3	3	4	3	3	2	3	3	4	3	3	3	4	3	3	2	2	4	3	2	2	2	4
72	5	5	4	3	3	3	4	2	4	4	3	3	4	2	3	2	1	3	3	4	3	1	2	3	4	4	1	2	3	3	1	1	1	2	2	1	1	1	3
73	3	3	3	3	3	4	4	2	5	4	5	4	4	3	4	3	3	4	3	3	3	3	2	5	4	4	4	4	3	4	4	3	4	4	3	3	3	3	5
74	4	5	4	5	3	4	3	4	4	2	5	3	5	3	3	5	4	4	4	4	4	5	3	3	2	4	3	2	4	3	2	2	4	2	2	1	2	3	4
75	5	4	4	4	5	3	3	4	4	4	3	3	4	4	5	4	3	4	4	5	4	4	4	4	4	4	3	3	4	3	3	3	4	4	3	3	4	3	3
76	3	2	4	5	5	3	2	2	5	5	4	2	3	3	3	2	2	1	2	2	2	2	2	2	5	5	3	3	2	3	3	1	2	4	4	2	3	3	4
77	3	4	3	2	4	3	4	3	4	4	4	3	5	3	5	4	2	3	4	3	4	4	4	5	4	4	4	5	4	5	5	3	4	4	4	3	4	4	4
78	4	4	5	3	5	5	3	5	5	5	5	4	4	4	4	2	3	4	3	4	4	5	5	3	4	5	3	4	4	4	5	3	5	3	4	5	5	4	5
79	5	5	5	5	5	5	5	5	5	5	5	5	5	5	3	5	3	3	3	5	5	3	5	5	5	5	5	3	5	5	2	3	5	3	3	2	2	5	5
80	3	4	3	3	3	4	3	4	5	4	3	4	4	4	5	4	3	3	4	3	3	4	4	3	3	3	4	3	3	4	4	3	5	4	4	3	3	5	4
81	4	5	5	3	5	4	4	4	4	5	4	3	4	3	4	3	3	3	3	4	4	4	4	4	5	4	3	3	3	4	4	3	4	4	4	3	3	3	3
82	3	4	4	2	4	4	4	4	4	4	3	3	4	4	3	3	3	3	4	4	4	4	4	3	3	3	3	3	3	4	3	3	4	4	3	3	4	4	4
83	3	5	4	2	2	2	2	4	5	4	5	3	3	2	3	4	4	3	4	2	2	2	3	3	4	4	3	4	3	4	3	2	3	4	2	2	1	3	4
84	4	5	4	4	5	4	4	5	5	5	5	5	4	5	5	5	4	4	5	4	4	4	4	4	5	5	5	4	4	4	4	4	5	5	5	4	4	4	4
85	2	2	2	2	2	3	2	2	5	5	5	4	5	2	5	5	3	2	3	2	2	4	3	5	3	4	4	4	3	3	4	3	3	3	3	2	2	2	2
86	3	2	4	4	3	3	2	3	4	3	4	3	4	2	2	2	2	4	2	2	2	3	2	3	2	3	3	3	4	4	2	1	2	2	2	2	1	2	4
87	4	4	4	5	5	5	4	4	3	3	5	4	3	3	3	3	4	4	3	4	4	4	4	5	4	5	3	4	2	4	3	2	5	3	3	3	3	3	4
88	5	5	5	2	5	5	3	2	4	5	3	3	5	3	4	5	5	4	2	5	5	5	4	5	5	5	5	5	2	5	3	2	5	4	3	5	3	3	5
89	3	4	4	5	5	4	4	3	4	4	4	4	4	3	4	4	4	4	3	4	4	5	4	5	5	5	4	4	4	4	3	3	4	3	3	3	3	3	3
90	4	5	3	4	5	5	5	5	4	5	5	4	5	4	5	4	4	5	4	4	4	5	5	4	5	5	4	4	5	5	5	4	5	5	5	4	4	4	4
91	4	3	4	2	5	4	4	4	4	3	5	4	5	4	3	3	4	4	3	5	5	5	5	4	4	4	3	4	5	5	4	3	5	5	4	3	4	5	5
92	3	3	1	3	2	2	2	1	2	4	3	3	3	1	3	4	2	2	1	2	3	2	2	1	4	4	2	3	5	3	3	3	5	3	4	2	3	3	5
93	3	4	1	4	2	3	2	2	4	5	4	3	3	1	2	1	2	2	3	1	1	1	1	1	1	1	1	1	4	3	2	1	2	2	2	1	1	2	3
94	3	3	3	3	3	3	3	3	5	5	5	3	5	3	3	5	3	3	3	3	3	5	3	5	5	5	4	3	5	5	5	3	3	3	3	3	5	3	5
95	3	4	4	5	4	4	4	3	3	4	5	4	3	2	4	5	3	5	2	1	2	1	1	2	2	3	3	3	4	3	3	1	4	3	3	2	3	2	3
96	3	2	2	3	1	1	3	1	4	4	4	5	5	5	4	5	3	4	2	2	3	4	4	3	5	5	5	4	5	5	5	4	4	4	2	1	2	2	3
97	2	2	3	5	5	2	3	1	4	3	5	2	3	3	4	3	3	2	2	1	1	3	1	2	4	4	3	5	5	5	4	3	4	2	2	1	1	2	5
98	3	3	2	3	3	1	2	4	3	4	5	4	3	4	2	3	2	4	4	5	5	5	5	3	4	5	5	4	5	5	5	3	4	4	4	3	3	3	4
99	4	4	5	5	4	5	3	4	4	4	4	3	5	5	5	3	5	4	5	4	5	4	4	4	4	5	4	4	3	4	3	2	5	4	4	3	4	4	4
100	4	3	5	5	5	4	3	2	4	4	4	2	3	2	4	5	3	4	3	2	3	2	2	2	4	4	4	3	4	4	3	3	3	3	3	2	2	3	4
101	4	5	5	5	5	5	5	5	4	4	5	4	4	5	5	4	4	5	4	4	5	5	4	4	4	4	4	4	3	4	4	4	4	5	3	3	3	3	3
102	4	4	4	3	5	3	3	5	3	4	4	2	4	3	3	3	3	3	3	4	3	3	3	2	4	3	3	4	3	4	3	3	4	3	3	2	2	3	3
103	4	5	5	5	5	5	4	5	5	5	5	5	5	4	5	4	5	4	3	5	5	5	5	4	4	5	4	5	3	5	5	3	3	4	4	4	3	4	5
104	3	3	4	3	4	2	3	2	3	4	4	3	4	3	3	4	2	3	2	2	2	3	2	2	3	4	3	3	5	3	3	2	3	2	2	2	1	3	3
105	5	4	4	4	5	5	4	5	4	3	5	4	3	4	4	4	5	5	4	5	4	4	4	5	5	5	4	4	3	3	3	3	5	5	4	3	4	4	3
106	2	3	4	4	4	5	3	3	5	5	5	4	5	4	5	3	3	3	2	3	3	4	3	2	4	4	4	4	5	4	4	2	5	5	5	3	5	4	5
107	3	2	2	2	2	1	1	2	2	3	5	3	4	2	3	4	2	2	2	1	2	3	2	2	5	4	3	4	5	4	3	3	3	2	2	1	2	3	4
108	4	4	5	3	5	3	3	2	3	5	5	4	5	3	3	5	3	3	3	4	3	3	3	2	5	4	4	3	2	3	2	2	4	3	5	1	2	5	2
109	4	4	3	3	5	4	3	5	5	5	4	2	4	3	3	2	4	3	3	3	5	5	5	4	3	2	1	2	2	3	3	1	3	5	2	1	2	3	2
110	5	5	4	5	5	5	4	5	5	5	5	4	4	3	5	4	4	4	5	5	5	5	4	4	5	5	4	3	4	4	5	5	5	3	5	5	4	5	4
111	1	3	2	3	4	1	1	1	3	3	4	3	3	2	3	3	1	1	2	1	2	4	2	3	4	4	3	3	4	4	3	1	3	1	3	1	1	3	3
112	3	3	3	4	4	4	3	4	4	5	5	3	5	5	4	5	5	5	4	5	5	4	5	4	5	5	5	5	5	4	4	3	3	4	5	4	4	4	4
113	4	4	4	3	4	3	4	4	4	3	3	4	3	4	3	3	3	3	4	3	2	2	4	3	4	3	2	2	3	4	3	2	4	4	3	2	2	2	3
114	4	3	4	2	1	1	2	2	3	4	4	2	3	1	4	3	1	1	2	1	2	1	1	2	4	3	3	3	2	3	2	1	3	2	2	1	1	3	4
115	3	4	4	4	5	4	4	5	3	5	5	4	5	5	5	4	4	4	4	4	4	4	4	5	5	5	4	4	4	5	4	4	4	3	3	3	3	5	4
116	3	3	3	4	4	4	2	1	3	3	4	3	2	2	4	5	3	4	4	3	4	3	3	3	3	3	3	4	4	4	4	3	4	4	3	3	3	4	5
117	2	3	1	2	2	1	2	2	3	4	3	4	4	3	1	3	1	1	2	1	2	2	2	4	3	2	3	3	5	3	3	3	3	2	2	1	2	2	5
118	5	5	3	4	5	4	4	4	5	5	4	4	5	4	4	4	5	5	4	5	5	5	4	4	4	4	4	4	5	5	4	4	5	5	4	4	4	4	4
119	3	4	3	4	2	3	3	3	3	4	4	4	4	3	3	3	4	3	3	3	3	3	3	3	4	4	4	4	4	4	3	3	4	3	3	3	3	4	5
120	2	3	3	3	4	2	3	2	4	3	4	2	2	3	3	3	3	3	2	4	3	3	3	4	3	3	2	2	2	2	2	2	3	3	3	2	1	3	3
121	5	5	3	3	5	5	4	5	4	5	5	4	4	2	3	4	4	5	4	4	4	5	4	4	5	5	4	4	5	5	5	4	4	4	4	4	4	5	4
122	2	2	1	2	2	2	1	1	4	3	3	3	3	2	2	3	3	3	1	1	2	3	2	2	4	3	3	3	3	3	2	2	2	2	3	2	1	2	3
123	4	4	4	3	4	4	3	4	4	3	3	3	3	3	4	2	3	3	3	3	4	4	4	3	3	4	3	3	3	3	2	2	4	3	2	2	3	2	3
124	3	4	5	4	5	4	3	3	4	5	5	2	4	3	5	4	3	4	3	3	3	3	2	3	5	4	4	5	5	3	4	3	3	2	3	3	2	2	3
125	4	4	5	3	4	4	4	3	4	5	5	3	3	3	4	3	3	3	3	3	4	2	3	2	5	5	3	2	2	5	4	3	3	3	3	3	3	3	4
126	3	2	2	3	2	2	3	3	3	4	3	2	3	3	3	2	3	2	3	3	3	2	2	3	3	3	3	4	4	2	2	2	3	3	3	2	1	2	3
127	3	4	4	5	5	5	4	3	5	5	5	4	5	3	4	5	5	5	5	5	5	5	5	5	5	4	4	5	4	5	5	4	4	5	4	4	3	3	4
128	5	3	3	2	3	3	2	5	4	2	4	4	3	2	1	1	3	3	4	4	4	3	3	5	3	2	1	2	2	2	2	1	5	3	2	1	2	1	2
129	2	4	3	5	5	4	3	2	1	2	4	3	2	2	3	2	3	3	2	2	2	3	2	3	3	2	2	2	4	4	3	2	3	2	2	1	2	3	4
130	3	3	3	3	4	4	4	3	4	4	4	3	5	5	5	4	3	5	4	4	3	5	5	5	4	5	5	5	5	5	4	4	5	4	3	3	3	3	5
131	3	4	5	3	5	4	3	3	4	5	5	3	5	4	5	4	4	5	3	5	5	5	4	4	5	5	4	5	3	5	4	2	4	3	3	4	3	5	4
132	5	5	3	3	3	5	5	5	5	5	5	5	5	5	3	4	5	5	3	5	5	3	3	5	5	5	5	5	3	5	5	3	5	3	3	3	5	5	3
133	1	2	4	4	2	4	4	4	4	5	4	4	5	4	3	5	4	4	4	4	3	4	3	4	5	4	5	5	5	5	4	4	4	4	4	4	4	4	5
134	4	5	4	4	4	4	4	4	5	5	4	4	5	4	4	3	4	4	4	4	4	5	4	4	5	4	4	4	4	5	4	4	4	4	3	3	3	3	5
135	3	3	4	4	5	4	4	5	5	4	5	5	5	4	4	4	3	3	4	5	5	4	4	4	4	4	4	5	4	4	4	4	4	4	4	4	3	3	3
136	4	4	3	4	4	4	4	2	4	4	4	4	2	4	4	3	4	4	3	4	4	4	4	3	4	3	3	4	5	4	4	4	5	4	3	3	4	5	4
137	3	3	2	4	3	4	3	2	4	4	4	5	4	4	4	4	4	4	4	3	4	4	4	4	4	4	4	3	2	3	3	2	4	4	3	3	4	4	4
138	3	5	2	4	4	5	3	3	4	5	4	4	5	3	3	3	4	4	3	5	3	5	4	4	4	4	3	5	3	4	4	2	4	3	4	2	2	2	3
139	3	5	4	5	5	4	3	4	5	4	4	3	5	2	4	3	3	2	2	3	4	4	2	2	5	4	4	4	2	4	4	1	5	3	3	1	2	3	4
140	3	2	3	1	4	3	3	3	4	5	5	3	4	4	4	4	3	1	3	1	2	2	2	2	2	5	5	5	5	5	4	3	5	5	5	3	2	5	5
141	2	2	4	1	2	1	5	1	1	5	4	5	4	2	1	5	1	1	2	1	1	1	1	2	5	4	3	5	5	4	3	5	5	3	3	1	1	3	5
142	2	4	1	5	5	2	3	1	5	3	3	3	3	2	1	2	3	2	1	2	2	2	2	2	3	3	3	1	4	2	2	1	2	2	2	2	2	2	2
143	5	5	4	4	5	5	4	4	4	5	3	4	4	3	3	4	3	4	3	4	4	3	3	5	5	5	4	4	3	3	4	2	3	5	4	4	3	4	4
144	3	1	1	4	1	2	1	3	4	4	4	2	3	2	1	3	2	4	1	2	2	1	3	2	5	5	1	3	5	4	2	2	5	4	5	1	1	5	5
145	5	5	5	5	5	5	5	5	5	5	5	3	5	2	1	1	1	5	5	3	2	5	2	5	5	5	2	5	5	5	1	1	5	1	3	3	1	5	5
146	4	5	5	5	4	3	5	5	4	5	5	4	4	3	4	5	3	4	4	5	5	5	4	5	5	4	3	4	5	4	3	3	4	5	4	3	3	4	5
147	4	3	3	3	4	4	5	4	4	4	3	3	3	4	3	3	3	4	3	5	4	3	4	4	4	4	3	3	2	3	4	3	3	3	4	3	2	3	3
148	5	5	5	5	5	5	4	5	5	5	5	4	5	5	4	5	5	5	5	5	5	5	5	5	5	5	5	4	5	5	5	4	5	5	4	4	4	4	4
149	3	3	1	3	2	2	4	1	2	4	4	2	5	2	2	5	3	3	2	1	1	4	3	2	5	5	5	5	3	5	4	3	3	4	1	2	2	2	5
150	5	4	3	4	5	5	3	3	3	3	3	3	3	3	3	3	2	3	2	5	3	4	2	2	3	3	2	2	4	3	3	2	3	2	2	1	3	2	3
151	3	2	4	4	4	3	2	2	2	4	4	2	2	2	4	2	2	2	3	2	2	3	3	2	4	4	2	2	5	2	2	2	2	2	2	2	2	2	5
152	5	1	3	4	5	3	1	4	5	5	4	1	5	2	4	5	5	4	2	5	5	3	4	2	4	4	1	1	3	5	4	1	5	5	2	2	2	5	3
153	4	4	4	4	4	3	4	3	4	3	4	4	4	3	4	3	4	4	4	3	4	3	3	3	3	3	3	3	4	3	3	3	3	3	3	3	3	3	4
154	5	5	5	5	5	5	5	5	3	3	5	3	3	4	4	3	4	3	4	5	5	5	5	4	3	4	3	3	4	4	4	3	5	4	3	3	4	3	4
155	3	3	2	4	5	3	3	2	5	4	5	3	4	4	3	4	3	3	3	3	2	2	3	4	4	4	4	4	5	5	5	3	3	4	4	3	2	2	4
156	5	5	1	5	5	5	5	5	5	5	5	5	5	5	5	5	5	5	2	5	5	5	5	5	5	5	5	5	5	5	5	5	5	5	5	5	2	5	5
157	4	4	5	3	2	3	2	3	4	3	3	3	4	2	4	3	2	2	3	4	3	4	4	2	3	3	2	3	4	3	2	2	4	3	2	1	2	1	3
158	1	1	1	3	3	1	2	1	4	4	4	3	4	3	2	3	3	2	2	2	2	1	2	2	5	4	3	4	5	3	3	3	4	3	3	1	1	4	5
159	3	4	4	4	4	4	3	3	5	5	4	4	5	4	5	4	3	4	3	3	4	3	4	5	4	5	5	4	5	5	4	3	4	3	4	3	4	4	4
160	4	4	5	2	4	4	4	3	4	5	5	4	4	3	3	3	3	3	3	3	3	3	3	4	4	4	3	3	3	3	2	1	3	3	3	1	1	2	5
161	5	5	5	3	3	3	3	4	5	4	4	3	4	4	4	3	4	3	3	4	3	4	3	3	4	3	4	4	3	3	4	3	3	3	3	4	2	2	2
162	3	4	3	3	4	4	4	3	3	4	4	4	3	3	3	4	5	5	3	3	3	3	3	3	5	4	3	5	5	4	3	2	3	2	2	1	2	2	1
163	2	2	3	3	3	4	3	2	2	4	4	4	5	3	4	5	3	3	2	2	3	2	2	3	4	4	4	4	5	4	4	4	3	4	2	2	2	2	3
RII CALCULATION
1	8	4	11	3	7	10	12	16	4	1	2	5	3	9	10	4	9	8	11	17	6	12	12	8	3	3	9	3	2	0	5	21	2	3	4	33	29	11	1
2	23	24	20	21	24	20	23	35	15	7	4	20	16	35	15	25	28	24	39	24	33	33	33	34	9	8	17	16	16	11	25	48	19	26	32	48	46	34	11
3	50	37	48	53	32	37	54	39	24	26	28	66	36	51	54	54	64	44	55	44	42	42	48	43	26	28	58	42	34	41	47	59	42	56	64	52	48	48	36
4	47	55	50	48	44	55	51	41	63	62	68	55	52	46	56	49	40	53	45	38	46	44	51	43	52	63	53	61	48	62	54	28	50	54	43	24	32	44	62
5	35	43	34	38	56	41	23	32	57	67	61	17	56	22	28	31	22	34	13	40	36	32	19	35	73	61	26	41	63	49	32	7	50	24	20	6	8	26	53
∑	567	598	565	586	607	586	539	527	643	676	671	548	631	526	566	567	527	570	499	549	562	540	521	552	672	660	559	610	643	638	572	441	616	559	532	411	433	529	644
N (Number of responses)	163	163	163	163	163	163	163	163	163	163	163	163	163	163	163	163	163	163	163	163	163	163	163	163	163	163	163	163	163	163	163	163	163	163	163	163	163	163	163
A (Highest response)	5	5	5	5	5	5	5	5	5	5	5	5	5	5	5	5	5	5	5	5	5	5	5	5	5	5	5	5	5	5	5	5	5	5	5	5	5	5	5
N*A	815	815	815	815	815	815	815	815	815	815	815	815	815	815	815	815	815	815	815	815	815	815	815	815	815	815	815	815	815	815	815	815	815	815	815	815	815	815	815
RII (∑/N*A)	0.695706	0.733742	0.693252	0.719018	0.744785	0.719018	0.66135	0.646626	0.788957	0.829448	0.823313	0.672393	0.774233	0.645399	0.694479	0.695706	0.646626	0.699387	0.61227	0.67362	0.689571	0.662577	0.639264	0.677301	0.82454	0.809816	0.68589	0.748466	0.788957	0.782822	0.70184	0.541104	0.755828	0.68589	0.652761	0.504294	0.531288	0.64908	0.790184
Rank	18	13	21	14	12	14	29	32	6	1	3	27	9	34	20	18	32	17	36	26	22	28	35	25	2	4	23	11	6	8	16	37	10	23	30	39	38	31	5
	Client related issues	RII=	0.701687						Contractor related issues	RII=	0.740491						Consultant related issues	RII=	0.662577						Resource related issues	RII=	0.735429						External issues	RII=	0.652761
MEAN VALUE AND STANDARD DEVIATION CALCULATION
Q1		Q2		Q3		Q4		Q5		Q6		Q7		Q8		Q9		Q10		Q11		Q12		Q13		Q14		Q15		Q16		Q17		Q18		Q19		Q20		Q21		Q22		Q23		Q24		Q25
Mean	3.47853	Mean	3.66871	Mean	3.46626	Mean	3.59509	Mean	3.72393	Mean	3.59509	Mean	3.30675	Mean	3.23313	Mean	3.94479	Mean	4.14724	Mean	4.11656	Mean	3.36196	Mean	3.87117	Mean	3.22699	Mean	3.47239	Mean	3.47853	Mean	3.23313	Mean	3.49693	Mean	3.06135	Mean	3.3681	Mean	3.44785	Mean	3.31288	Mean	3.19632	Mean	3.3865	Mean	4.1227
Standard Error	0.0880402	Standard Error	0.085738	Standard Error	0.0901421	Standard Error	0.0814723	Standard Error	0.0942521	Standard Error	0.0915411	Standard Error	0.0867375	Standard Error	0.0990642	Standard Error	0.081757	Standard Error	0.0692048	Standard Error	0.0676325	Standard Error	0.07324	Standard Error	0.0826304	Standard Error	0.0862863	Standard Error	0.0840687	Standard Error	0.0817968	Standard Error	0.0832802	Standard Error	0.088056	Standard Error	0.0824221	Standard Error	0.100727	Standard Error	0.0900879	Standard Error	0.0947463	Standard Error	0.0874019	Standard Error	0.0922364	Standard Error	0.0777305
Median	4	Median	4	Median	4	Median	4	Median	4	Median	4	Median	3	Median	3	Median	4	Median	4	Median	4	Median	3	Median	4	Median	3	Median	4	Median	3	Median	3	Median	4	Median	3	Median	3	Median	4	Median	3	Median	3	Median	3	Median	4
Mode	3	Mode	4	Mode	4	Mode	3	Mode	5	Mode	4	Mode	3	Mode	4	Mode	4	Mode	5	Mode	4	Mode	3	Mode	5	Mode	3	Mode	4	Mode	3	Mode	3	Mode	4	Mode	3	Mode	3	Mode	4	Mode	4	Mode	4	Mode	3	Mode	5
Standard Deviation	1.12402	Standard Deviation	1.09463	Standard Deviation	1.15086	Standard Deviation	1.04017	Standard Deviation	1.20333	Standard Deviation	1.16872	Standard Deviation	1.10739	Standard Deviation	1.26477	Standard Deviation	1.0438	Standard Deviation	0.883547	Standard Deviation	0.863474	Standard Deviation	0.935065	Standard Deviation	1.05495	Standard Deviation	1.10163	Standard Deviation	1.07332	Standard Deviation	1.04431	Standard Deviation	1.06325	Standard Deviation	1.12422	Standard Deviation	1.05229	Standard Deviation	1.286	Standard Deviation	1.15017	Standard Deviation	1.20964	Standard Deviation	1.11587	Standard Deviation	1.1776	Standard Deviation	0.992397
Sample Variance	1.26342	Sample Variance	1.19821	Sample Variance	1.32447	Sample Variance	1.08195	Sample Variance	1.448	Sample Variance	1.3659	Sample Variance	1.22631	Sample Variance	1.59964	Sample Variance	1.08953	Sample Variance	0.780656	Sample Variance	0.745588	Sample Variance	0.874347	Sample Variance	1.11293	Sample Variance	1.21359	Sample Variance	1.15201	Sample Variance	1.09059	Sample Variance	1.1305	Sample Variance	1.26388	Sample Variance	1.10732	Sample Variance	1.65379	Sample Variance	1.32288	Sample Variance	1.46323	Sample Variance	1.24517	Sample Variance	1.38673	Sample Variance	0.984852
Kurtosis	-0.626626	Kurtosis	-0.682197	Kurtosis	-0.52263	Kurtosis	-0.714405	Kurtosis	-0.750105	Kurtosis	-0.485219	Kurtosis	-0.465864	Kurtosis	-1.04116	Kurtosis	0.209289	Kurtosis	0.385164	Kurtosis	0.972702	Kurtosis	-0.0643818	Kurtosis	-0.410037	Kurtosis	-0.730915	Kurtosis	-0.142636	Kurtosis	-0.670485	Kurtosis	-0.465086	Kurtosis	-0.605798	Kurtosis	-0.618438	Kurtosis	-0.926788	Kurtosis	-0.950358	Kurtosis	-0.929405	Kurtosis	-0.704434	Kurtosis	-0.959726	Kurtosis	0.592838
Skewness	-0.315482	Skewness	-0.45339	Skewness	-0.42086	Skewness	-0.223608	Skewness	-0.571318	Skewness	-0.573098	Skewness	-0.329148	Skewness	-0.152302	Skewness	-0.910767	Skewness	-0.891407	Skewness	-0.927007	Skewness	-0.233448	Skewness	-0.633246	Skewness	-0.0971759	Skewness	-0.488574	Skewness	-0.172808	Skewness	-0.0735781	Skewness	-0.388113	Skewness	-0.0592839	Skewness	-0.31144	Skewness	-0.203625	Skewness	-0.199469	Skewness	-0.207064	Skewness	-0.171815	Skewness	-1.05524
Range	4	Range	4	Range	4	Range	4	Range	4	Range	4	Range	4	Range	4	Range	4	Range	4	Range	4	Range	4	Range	4	Range	4	Range	4	Range	4	Range	4	Range	4	Range	4	Range	4	Range	4	Range	4	Range	4	Range	4	Range	4
Minimum	1	Minimum	1	Minimum	1	Minimum	1	Minimum	1	Minimum	1	Minimum	1	Minimum	1	Minimum	1	Minimum	1	Minimum	1	Minimum	1	Minimum	1	Minimum	1	Minimum	1	Minimum	1	Minimum	1	Minimum	1	Minimum	1	Minimum	1	Minimum	1	Minimum	1	Minimum	1	Minimum	1	Minimum	1
Maximum	5	Maximum	5	Maximum	5	Maximum	5	Maximum	5	Maximum	5	Maximum	5	Maximum	5	Maximum	5	Maximum	5	Maximum	5	Maximum	5	Maximum	5	Maximum	5	Maximum	5	Maximum	5	Maximum	5	Maximum	5	Maximum	5	Maximum	5	Maximum	5	Maximum	5	Maximum	5	Maximum	5	Maximum	5
Sum	567	Sum	598	Sum	565	Sum	586	Sum	607	Sum	586	Sum	539	Sum	527	Sum	643	Sum	676	Sum	671	Sum	548	Sum	631	Sum	526	Sum	566	Sum	567	Sum	527	Sum	570	Sum	499	Sum	549	Sum	562	Sum	540	Sum	521	Sum	552	Sum	672
Count	163	Count	163	Count	163	Count	163	Count	163	Count	163	Count	163	Count	163	Count	163	Count	163	Count	163	Count	163	Count	163	Count	163	Count	163	Count	163	Count	163	Count	163	Count	163	Count	163	Count	163	Count	163	Count	163	Count	163	Count	163
[truncated: 28 more columns]

## Sheet: Sheet 2
RII, MEAN VALUE AND STANDARD DEVIATION CALCULATION BASED ON CLIENTS
Respondent	Q1	Q2	Q3	Q4	Q5	Q6	Q7	Q8	Q9	Q10	Q11	Q12	Q13	Q14	Q15	Q16	Q17	Q18	Q19	Q20	Q21	Q22	Q23	Q24	Q25	Q26	Q27	Q28	Q29	Q30	Q31	Q32	Q33	Q34	Q35	Q36	Q37	Q38	Q39
5	4	2	2	2	3	4	4	5	5	5	5	4	5	4	3	3	3	3	4	4	4	4	3	4	5	5	4	4	4	4	4	3	5	4	3	3	4	5	5
12	2	4	3	2	3	4	2	3	4	4	4	3	4	4	3	3	3	3	3	3	3	3	3	3	5	4	3	4	5	3	4	3	5	4	3	3	2	3	2
23	3	4	3	4	3	4	4	4	4	4	4	3	4	3	3	3	4	4	3	5	4	5	4	3	4	3	4	4	4	4	4	3	5	4	3	3	3	3	3
35	2	2	3	3	2	2	1	2	2	2	2	2	2	2	2	2	2	2	2	2	2	2	2	3	2	2	2	2	4	2	2	2	2	3	2	2	2	2	5
37	3	3	3	4	4	4	2	1	1	2	2	2	2	2	2	2	2	2	1	1	2	2	1	2	1	2	3	3	4	4	4	4	3	3	4	4	3	3	4
39	3	4	2	3	3	4	3	3	2	2	3	1	2	3	2	2	3	4	3	3	3	2	2	1	2	3	2	4	3	2	3	2	2	3	2	3	3	3	2
48	4	3	3	5	4	4	4	3	5	5	4	3	5	3	4	3	4	4	3	3	4	4	3	4	5	4	3	4	5	4	4	3	5	4	4	3	4	5	5
51	4	4	4	3	3	5	5	4	5	4	5	3	1	4	3	3	3	4	2	5	5	3	3	5	3	3	3	5	1	3	1	1	3	3	3	1	1	2	3
54	2	2	2	2	2	2	3	2	4	5	5	3	5	3	3	3	3	4	3	3	3	3	3	3	5	5	3	4	5	4	3	3	3	3	4	2	4	4	5
62	5	5	5	5	5	5	5	5	5	5	5	5	5	5	5	5	5	5	5	5	5	5	5	5	5	5	5	5	5	5	5	5	5	5	5	5	5	5	5
63	3	5	2	5	5	4	5	2	5	5	5	4	5	5	5	4	3	4	2	3	3	5	4	5	4	4	5	5	5	4	3	2	4	3	3	2	2	3	5
66	1	1	2	2	2	2	2	3	4	4	4	4	5	4	3	3	2	2	3	2	2	2	3	4	3	3	3	3	4	3	2	2	3	4	3	2	2	2	4
67	5	5	2	5	5	5	5	4	5	5	5	3	3	4	3	4	4	5	4	5	5	4	4	5	4	5	4	4	4	5	4	2	4	4	4	3	2	4	4
72	5	5	4	3	3	3	4	2	4	4	3	3	4	2	3	2	1	3	3	4	3	1	2	3	4	4	1	2	3	3	1	1	1	2	2	1	1	1	3
85	2	2	2	2	2	3	2	2	5	5	5	4	5	2	5	5	3	2	3	2	2	4	3	5	3	4	4	4	3	3	4	3	3	3	3	2	2	2	2
86	3	2	4	4	3	3	2	3	4	3	4	3	4	2	2	2	2	4	2	2	2	3	2	3	2	3	3	3	4	4	2	1	2	2	2	2	1	2	4
88	5	5	5	2	5	5	3	2	4	5	3	3	5	3	4	5	5	4	2	5	5	5	4	5	5	5	5	5	2	5	3	2	5	4	3	5	3	3	5
89	3	4	4	5	5	4	4	3	4	4	4	4	4	3	4	4	4	4	3	4	4	5	4	5	5	5	4	4	4	4	3	3	4	3	3	3	3	3	3
90	4	5	3	4	5	5	5	5	4	5	5	4	5	4	5	4	4	5	4	4	4	5	5	4	5	5	4	4	5	5	5	4	5	5	5	4	4	4	4
93	3	4	1	4	2	3	2	2	4	5	4	3	3	1	2	1	2	2	3	1	1	1	1	1	1	1	1	1	4	3	2	1	2	2	2	1	1	2	3
96	3	2	2	3	1	1	3	1	4	4	4	5	5	5	4	5	3	4	2	2	3	4	4	3	5	5	5	4	5	5	5	4	4	4	2	1	2	2	3
99	4	4	5	5	4	5	3	4	4	4	4	3	5	5	5	3	5	4	5	4	5	4	4	4	4	5	4	4	3	4	3	2	5	4	4	3	4	4	4
103	4	5	5	5	5	5	4	5	5	5	5	5	5	4	5	4	5	4	3	5	5	5	5	4	4	5	4	5	3	5	5	3	3	4	4	4	3	4	5
104	3	3	4	3	4	2	3	2	3	4	4	3	4	3	3	4	2	3	2	2	2	3	2	2	3	4	3	3	5	3	3	2	3	2	2	2	1	3	3
106	2	3	4	4	4	5	3	3	5	5	5	4	5	4	5	3	3	3	2	3	3	4	3	2	4	4	4	4	5	4	4	2	5	5	5	3	5	4	5
107	3	2	2	2	2	1	1	2	2	3	5	3	4	2	3	4	2	2	2	1	2	3	2	2	5	4	3	4	5	4	3	3	3	2	2	1	2	3	4
111	1	3	2	3	4	1	1	1	3	3	4	3	3	2	3	3	1	1	2	1	2	4	2	3	4	4	3	3	4	4	3	1	3	1	3	1	1	3	3
112	3	3	3	4	4	4	3	4	4	5	5	3	5	5	4	5	5	5	4	5	5	4	5	4	5	5	5	5	5	4	4	3	3	4	5	4	4	4	4
115	3	4	4	4	5	4	4	5	3	5	5	4	5	5	5	4	4	4	4	4	4	4	4	5	5	5	4	4	4	5	4	4	4	3	3	3	3	5	4
116	3	3	3	4	4	4	2	1	3	3	4	3	2	2	4	5	3	4	4	3	4	3	3	3	3	3	3	4	4	4	4	3	4	4	3	3	3	4	5
122	2	2	1	2	2	2	1	1	4	3	3	3	3	2	2	3	3	3	1	1	2	3	2	2	4	3	3	3	3	3	2	2	2	2	3	2	1	2	3
125	4	4	5	3	4	4	4	3	4	5	5	3	3	3	4	3	3	3	3	3	4	2	3	2	5	5	3	2	2	5	4	3	3	3	3	3	3	3	4
128	5	3	3	2	3	3	2	5	4	2	4	4	3	2	1	1	3	3	4	4	4	3	3	5	3	2	1	2	2	2	2	1	5	3	2	1	2	1	2
132	5	5	3	3	3	5	5	5	5	5	5	5	5	5	3	4	5	5	3	5	5	3	3	5	5	5	5	5	3	5	5	3	5	3	3	3	5	5	3
133	1	2	4	4	2	4	4	4	4	5	4	4	5	4	3	5	4	4	4	4	3	4	3	4	5	4	5	5	5	5	4	4	4	4	4	4	4	4	5
139	3	5	4	5	5	4	3	4	5	4	4	3	5	2	4	3	3	2	2	3	4	4	2	2	5	4	4	4	2	4	4	1	5	3	3	1	2	3	4
141	2	2	4	1	2	1	5	1	1	5	4	5	4	2	1	5	1	1	2	1	1	1	1	2	5	4	3	5	5	4	3	5	5	3	3	1	1	3	5
142	2	4	1	5	5	2	3	1	5	3	3	3	3	2	1	2	3	2	1	2	2	2	2	2	3	3	3	1	4	2	2	1	2	2	2	2	2	2	2
144	3	1	1	4	1	2	1	3	4	4	4	2	3	2	1	3	2	4	1	2	2	1	3	2	5	5	1	3	5	4	2	2	5	4	5	1	1	5	5
146	4	5	5	5	4	3	5	5	4	5	5	4	4	3	4	5	3	4	4	5	5	5	4	5	5	4	3	4	5	4	3	3	4	5	4	3	3	4	5
147	4	3	3	3	4	4	5	4	4	4	3	3	3	4	3	3	3	4	3	5	4	3	4	4	4	4	3	3	2	3	4	3	3	3	4	3	2	3	3
152	5	1	3	4	5	3	1	4	5	5	4	1	5	2	4	5	5	4	2	5	5	3	4	2	4	4	1	1	3	5	4	1	5	5	2	2	2	5	3
155	3	3	2	4	5	3	3	2	5	4	5	3	4	4	3	4	3	3	3	3	2	2	3	4	4	4	4	4	5	5	5	3	3	4	4	3	2	2	4
156	5	5	1	5	5	5	5	5	5	5	5	5	5	5	5	5	5	5	2	5	5	5	5	5	5	5	5	5	5	5	5	5	5	5	5	5	2	5	5
158	1	1	1	3	3	1	2	1	4	4	4	3	4	3	2	3	3	2	2	2	2	1	2	2	5	4	3	4	5	3	3	3	4	3	3	1	1	4	5
160	4	4	5	2	4	4	4	3	4	5	5	4	4	3	3	3	3	3	3	3	3	3	3	4	4	4	3	3	3	3	2	1	3	3	3	1	1	2	5
163	2	2	3	3	3	4	3	2	2	4	4	4	5	3	4	5	3	3	2	2	3	2	2	3	4	4	4	4	5	4	4	4	3	4	2	2	2	2	3
RII CALCULATION
1	4	4	6	1	2	5	6	8	2	0	0	2	1	1	4	2	3	2	4	6	2	5	3	2	2	1	5	3	1	0	2	10	1	1	0	12	11	2	0
2	9	11	11	10	9	7	9	11	4	4	2	3	4	15	7	6	8	9	16	10	13	8	12	12	3	3	2	4	5	4	9	11	6	7	12	11	16	12	5
3	16	10	13	12	11	8	12	10	4	6	6	23	9	12	16	17	21	11	16	11	10	13	16	10	7	8	19	9	9	11	12	17	15	17	19	16	10	14	13
4	10	11	10	13	12	17	10	9	22	15	20	13	12	11	11	10	7	19	9	8	11	12	11	11	14	19	13	21	13	19	17	6	9	16	10	5	7	11	12
5	8	11	7	11	13	10	10	9	15	22	19	6	21	8	9	12	8	6	2	12	11	9	5	12	21	16	8	10	19	13	7	3	16	6	6	3	3	8	17
	150	155	142	164	166	161	150	141	185	196	197	159	189	151	155	165	150	159	130	151	157	153	144	160	190	187	158	172	185	182	159	122	174	160	151	117	116	152	182
N (Number of responses)	47	47	47	47	47	47	47	47	47	47	47	47	47	47	47	47	47	47	47	47	47	47	47	47	47	47	47	47	47	47	47	47	47	47	47	47	47	47	47
A (Highest response)	5	5	5	5	5	5	5	5	5	5	5	5	5	5	5	5	5	5	5	5	5	5	5	5	5	5	5	5	5	5	5	5	5	5	5	5	5	5	5
N*A	235	235	235	235	235	235	235	235	235	235	235	235	235	235	235	235	235	235	235	235	235	235	235	235	235	235	235	235	235	235	235	235	235	235	235	235	235	235	235
RII (∑/N*A)	0.638298	0.659574	0.604255	0.697872	0.706383	0.685106	0.638298	0.6	0.787234	0.834043	0.838298	0.676596	0.804255	0.642553	0.659574	0.702128	0.638298	0.676596	0.553191	0.642553	0.668085	0.651064	0.612766	0.680851	0.808511	0.795745	0.67234	0.731915	0.787234	0.774468	0.676596	0.519149	0.740426	0.680851	0.642553	0.497872	0.493617	0.646809	0.774468
Rank	30	23	34	14	12	15	30	35	6	2	1	18	4	27	23	13	30	18	36	27	22	25	33	16	3	5	21	11	6	8	18	37	10	16	27	38	39	26	8
MEAN VALUE AND STANDARD DEVIATION CALCULATION
Q1		Q2		Q3		Q4		Q5		Q6		Q7		Q8		Q9		Q10		Q11		Q12		Q13		Q14		Q15		Q16		Q17		Q18		Q19		Q20		Q21		Q22		Q23		Q24		Q25
Mean	3.19149	Mean	3.29787	Mean	3.02128	Mean	3.48936	Mean	3.53191	Mean	3.42553	Mean	3.19149	Mean	3	Mean	3.93617	Mean	4.17021	Mean	4.19149	Mean	3.38298	Mean	4.02128	Mean	3.21277	Mean	3.29787	Mean	3.51064	Mean	3.19149	Mean	3.38298	Mean	2.76596	Mean	3.21277	Mean	3.34043	Mean	3.25532	Mean	3.06383	Mean	3.40426	Mean	4.04255
Standard Error	0.17376	Standard Error	0.189734	Standard Error	0.183726	Standard Error	0.166235	Standard Error	0.176959	Standard Error	0.186859	Standard Error	0.19389	Standard Error	0.20175	Standard Error	0.156287	Standard Error	0.140434	Standard Error	0.120277	Standard Error	0.137888	Standard Error	0.159467	Standard Error	0.166412	Standard Error	0.174495	Standard Error	0.166235	Standard Error	0.162765	Standard Error	0.156728	Standard Error	0.146538	Standard Error	0.201604	Standard Error	0.180647	Standard Error	0.183672	Standard Error	0.159219	Standard Error	0.181625	Standard Error	0.163669
Median	3	Median	3	Median	3	Median	4	Median	4	Median	4	Median	3	Median	3	Median	4	Median	4	Median	4	Median	3	Median	4	Median	3	Median	3	Median	3	Median	3	Median	4	Median	3	Median	3	Median	3	Median	3	Median	3	Median	3	Median	4
Mode	3	Mode	2	Mode	3	Mode	4	Mode	5	Mode	4	Mode	3	Mode	2	Mode	4	Mode	5	Mode	4	Mode	3	Mode	5	Mode	2	Mode	3	Mode	3	Mode	3	Mode	4	Mode	3	Mode	5	Mode	2	Mode	3	Mode	3	Mode	2	Mode	5
Standard Deviation	1.19124	Standard Deviation	1.30075	Standard Deviation	1.25956	Standard Deviation	1.13965	Standard Deviation	1.21317	Standard Deviation	1.28104	Standard Deviation	1.32924	Standard Deviation	1.38313	Standard Deviation	1.07145	Standard Deviation	0.962767	Standard Deviation	0.824576	Standard Deviation	0.945313	Standard Deviation	1.09325	Standard Deviation	1.14086	Standard Deviation	1.19628	Standard Deviation	1.13965	Standard Deviation	1.11586	Standard Deviation	1.07447	Standard Deviation	1.00461	Standard Deviation	1.38212	Standard Deviation	1.23845	Standard Deviation	1.25919	Standard Deviation	1.09155	Standard Deviation	1.24516	Standard Deviation	1.12206
Sample Variance	1.41906	Sample Variance	1.69195	Sample Variance	1.58649	Sample Variance	1.2988	Sample Variance	1.47179	Sample Variance	1.64107	Sample Variance	1.76688	Sample Variance	1.91304	Sample Variance	1.14801	Sample Variance	0.92692	Sample Variance	0.679926	Sample Variance	0.893617	Sample Variance	1.19519	Sample Variance	1.30157	Sample Variance	1.43108	Sample Variance	1.2988	Sample Variance	1.24514	Sample Variance	1.15449	Sample Variance	1.00925	Sample Variance	1.91027	Sample Variance	1.53377	Sample Variance	1.58557	Sample Variance	1.19149	Sample Variance	1.55042	Sample Variance	1.25902
Kurtosis	-0.742619	Kurtosis	-1.14832	Kurtosis	-0.956383	Kurtosis	-1.05547	Kurtosis	-0.992275	Kurtosis	-0.763871	Kurtosis	-1.08134	Kurtosis	-1.22978	Kurtosis	1.06294	Kurtosis	-0.02263	Kurtosis	0.349887	Kurtosis	0.480982	Kurtosis	-0.0996583	Kurtosis	-1.12554	Kurtosis	-0.669486	Kurtosis	-0.688063	Kurtosis	-0.427477	Kurtosis	-0.57776	Kurtosis	-0.405927	Kurtosis	-1.23077	Kurtosis	-1.23042	Kurtosis	-0.877322	Kurtosis	-0.614876	Kurtosis	-1.21782	Kurtosis	0.693021
Skewness	-0.0648657	Skewness	-0.152608	Skewness	0.0266031	Skewness	-0.156744	Skewness	-0.306573	Skewness	-0.539917	Skewness	-0.135547	Skewness	0.0514863	Skewness	-1.19754	Skewness	-0.966941	Skewness	-0.862506	Skewness	-0.211497	Skewness	-0.877703	Skewness	0.203838	Skewness	-0.213115	Skewness	-0.211408	Skewness	0.0942332	Skewness	-0.396389	Skewness	0.228399	Skewness	-0.0906536	Skewness	-0.0467203	Skewness	-0.234819	Skewness	0.0784302	Skewness	-0.124652	Skewness	-1.14752
Range	4	Range	4	Range	4	Range	4	Range	4	Range	4	Range	4	Range	4	Range	4	Range	3	Range	3	Range	4	Range	4	Range	4	Range	4	Range	4	Range	4	Range	4	Range	4	Range	4	Range	4	Range	4	Range	4	Range	4	Range	4
Minimum	1	Minimum	1	Minimum	1	Minimum	1	Minimum	1	Minimum	1	Minimum	1	Minimum	1	Minimum	1	Minimum	2	Minimum	2	Minimum	1	Minimum	1	Minimum	1	Minimum	1	Minimum	1	Minimum	1	Minimum	1	Minimum	1	Minimum	1	Minimum	1	Minimum	1	Minimum	1	Minimum	1	Minimum	1
Maximum	5	Maximum	5	Maximum	5	Maximum	5	Maximum	5	Maximum	5	Maximum	5	Maximum	5	Maximum	5	Maximum	5	Maximum	5	Maximum	5	Maximum	5	Maximum	5	Maximum	5	Maximum	5	Maximum	5	Maximum	5	Maximum	5	Maximum	5	Maximum	5	Maximum	5	Maximum	5	Maximum	5	Maximum	5
Sum	150	Sum	155	Sum	142	Sum	164	Sum	166	Sum	161	Sum	150	Sum	141	Sum	185	Sum	196	Sum	197	Sum	159	Sum	189	Sum	151	Sum	155	Sum	165	Sum	150	Sum	159	Sum	130	Sum	151	Sum	157	Sum	153	Sum	144	Sum	160	Sum	190
Count	47	Count	47	Count	47	Count	47	Count	47	Count	47	Count	47	Count	47	Count	47	Count	47	Count	47	Count	47	Count	47	Count	47	Count	47	Count	47	Count	47	Count	47	Count	47	Count	47	Count	47	Count	47	Count	47	Count	47	Count	47
[truncated: 28 more columns]

## Sheet: Sheet 3
RII, MEAN VALUE AND STANDARD DEVIATION CALCULATION BASED ON CONTRACTORS
Respondent	Q1	Q2	Q3	Q4	Q5	Q6	Q7	Q8	Q9	Q10	Q11	Q12	Q13	Q14	Q15	Q16	Q17	Q18	Q19	Q20	Q21	Q22	Q23	Q24	Q25	Q26	Q27	Q28	Q29	Q30	Q31	Q32	Q33	Q34	Q35	Q36	Q37	Q38	Q39
1	4	4	3	3	3	4	3	4	5	4	3	4	4	5	4	3	5	4	3	4	3	2	3	3	5	5	4	4	3	5	4	4	2	3	5	3	3	4	4
3	4	3	2	5	2	3	5	4	5	5	4	3	5	4	5	3	3	5	2	3	4	3	4	5	5	5	5	5	4	5	5	4	5	3	5	4	1	4	3
4	5	4	3	3	4	3	3	2	5	5	4	3	5	3	4	4	3	5	4	3	3	3	3	3	5	5	4	5	5	4	5	2	4	4	5	3	2	2	4
6	5	3	4	4	2	5	4	3	4	5	4	3	4	3	4	4	3	3	2	3	3	2	3	3	4	4	3	3	5	5	2	2	2	4	5	1	1	2	4
8	4	4	5	3	5	4	5	4	5	5	4	4	4	5	4	3	4	5	4	4	5	3	4	4	5	5	4	4	3	4	4	2	4	4	4	4	4	4	4
13	2	3	3	1	2	3	4	3	4	4	3	4	4	3	3	4	3	3	3	3	3	4	4	3	3	5	4	3	2	3	3	4	3	3	2	4	3	4	4
14	5	4	5	3	4	5	4	5	5	4	5	4	4	4	4	4	5	5	4	5	5	4	4	4	5	5	4	4	4	5	4	3	3	4	3	2	2	2	2
15	5	5	5	3	3	5	2	5	5	5	4	2	2	1	1	3	3	5	5	5	4	1	3	3	5	5	1	2	5	5	5	2	5	3	1	1	3	1	5
16	4	3	4	4	4	3	4	2	4	5	3	3	4	2	4	5	4	3	2	3	4	4	3	4	5	4	3	4	4	4	3	2	3	3	3	3	3	4	4
19	3	3	3	2	1	3	4	2	3	3	4	3	3	2	2	2	3	2	2	3	2	2	2	2	2	1	2	3	5	4	5	3	4	3	3	2	3	4	5
20	1	5	5	4	4	5	5	5	5	5	5	5	5	5	5	2	5	5	2	4	4	3	4	5	5	4	4	4	5	4	3	1	5	5	4	1	2	4	5
21	4	5	3	4	3	3	4	1	5	5	3	4	5	3	2	4	2	5	2	5	3	4	3	5	3	5	3	5	5	5	3	3	5	3	3	3	3	4	5
22	2	2	3	2	2	3	1	3	2	2	2	2	1	1	3	1	2	2	1	1	1	1	1	1	2	1	1	2	3	2	2	2	3	1	1	1	1	1	4
25	4	4	5	3	3	2	3	3	5	4	5	4	5	5	4	4	2	4	4	4	4	3	4	4	4	4	5	5	4	5	5	3	4	4	4	3	3	4	5
26	5	4	2	3	4	5	5	4	2	4	4	2	3	5	1	5	4	2	4	5	5	4	5	2	5	4	4	4	5	4	2	2	4	5	1	2	4	4	3
27	5	5	5	5	4	5	3	4	5	5	5	4	5	4	5	5	4	4	5	5	5	4	4	3	5	5	5	5	4	5	5	4	4	4	5	4	3	4	4
29	5	4	4	4	5	5	5	4	5	5	4	4	4	4	4	5	4	5	5	5	4	4	4	5	4	5	3	3	2	4	3	2	4	4	3	2	3	5	3
30	1	2	4	5	5	1	1	1	3	4	5	1	2	2	4	4	2	5	1	1	2	4	1	2	5	5	3	4	5	5	5	3	3	4	4	2	1	3	4
34	4	5	4	3	4	4	4	4	4	4	4	4	4	3	4	2	4	4	4	4	5	3	3	4	5	4	3	4	4	4	5	4	4	3	2	4	3	3	2
36	3	3	4	2	3	5	3	4	5	5	5	3	4	4	3	3	3	3	3	4	4	2	3	2	5	4	2	3	3	4	3	1	3	3	4	2	1	4	5
38	2	3	2	2	1	2	1	1	2	1	1	1	1	1	1	2	2	2	1	3	3	2	2	1	4	3	2	3	3	2	2	1	2	2	2	1	1	1	4
41	4	3	4	3	2	5	5	5	4	4	5	3	5	3	3	2	5	5	5	2	4	3	3	3	5	4	3	2	4	3	5	3	4	4	4	3	4	3	5
43	5	5	4	5	5	5	3	3	4	3	2	3	2	2	2	2	4	4	4	5	4	5	4	4	5	4	4	4	3	3	4	3	5	5	4	3	4	5	4
44	5	5	4	5	5	3	4	3	4	5	3	3	3	3	3	4	5	4	2	3	3	3	3	3	3	4	2	3	5	3	3	2	2	2	2	1	2	1	4
45	2	2	3	4	1	2	1	2	3	4	1	3	2	3	4	2	1	3	3	3	5	2	3	2	4	2	2	5	1	3	3	2	3	4	5	2	1	3	3
46	5	5	5	5	4	4	4	4	4	3	3	3	4	3	5	3	3	3	3	5	4	3	3	3	3	3	3	5	3	4	3	2	2	3	3	2	2	2	2
50	3	4	3	4	3	4	3	2	2	5	5	4	4	4	4	4	4	4	4	2	4	4	4	3	5	5	4	4	5	5	4	2	4	4	4	1	4	4	5
59	1	4	3	5	5	3	3	3	2	4	3	3	2	2	3	4	3	3	2	2	2	2	3	4	5	4	4	5	5	4	4	3	4	4	3	2	4	4	4
60	4	4	4	3	4	4	4	4	5	5	4	4	5	3	3	4	4	4	3	3	4	4	4	5	5	5	4	5	4	5	5	4	5	4	4	3	5	4	5
68	5	4	4	3	3	3	2	3	4	3	4	3	3	3	4	3	2	3	2	2	2	2	3	2	1	3	2	3	4	3	2	2	2	3	2	3	2	3	4
74	4	5	4	5	3	4	3	4	4	2	5	3	5	3	3	5	4	4	4	4	4	5	3	3	2	4	3	2	4	3	2	2	4	2	2	1	2	3	4
81	4	5	5	3	5	4	4	4	4	5	4	3	4	3	4	3	3	3	3	4	4	4	4	4	5	4	3	3	3	4	4	3	4	4	4	3	3	3	3
84	4	5	4	4	5	4	4	5	5	5	5	5	4	5	5	5	4	4	5	4	4	4	4	4	5	5	5	4	4	4	4	4	5	5	5	4	4	4	4
91	4	3	4	2	5	4	4	4	4	3	5	4	5	4	3	3	4	4	3	5	5	5	5	4	4	4	3	4	5	5	4	3	5	5	4	3	4	5	5
98	3	3	2	3	3	1	2	4	3	4	5	4	3	4	2	3	2	4	4	5	5	5	5	3	4	5	5	4	5	5	5	3	4	4	4	3	3	3	4
110	5	5	4	5	5	5	4	5	5	5	5	4	4	3	5	4	4	4	5	5	5	5	4	4	5	5	4	3	4	4	5	5	5	3	5	5	4	5	4
118	5	5	3	4	5	4	4	4	5	5	4	4	5	4	4	4	5	5	4	5	5	5	4	4	4	4	4	4	5	5	4	4	5	5	4	4	4	4	4
124	3	4	5	4	5	4	3	3	4	5	5	2	4	3	5	4	3	4	3	3	3	3	2	3	5	4	4	5	5	3	4	3	3	2	3	3	2	2	3
127	3	4	4	5	5	5	4	3	5	5	5	4	5	3	4	5	5	5	5	5	5	5	5	5	5	4	4	5	4	5	5	4	4	5	4	4	3	3	4
136	4	4	3	4	4	4	4	2	4	4	4	4	2	4	4	3	4	4	3	4	4	4	4	3	4	3	3	4	5	4	4	4	5	4	3	3	4	5	4
138	3	5	2	4	4	5	3	3	4	5	4	4	5	3	3	3	4	4	3	5	3	5	4	4	4	4	3	5	3	4	4	2	4	3	4	2	2	2	3
140	3	2	3	1	4	3	3	3	4	5	5	3	4	4	4	4	3	1	3	1	2	2	2	2	2	5	5	5	5	5	4	3	5	5	5	3	2	5	5
150	5	4	3	4	5	5	3	3	3	3	3	3	3	3	3	3	2	3	2	5	3	4	2	2	3	3	2	2	4	3	3	2	3	2	2	1	3	2	3
159	3	4	4	4	4	4	3	3	5	5	4	4	5	4	5	4	3	4	3	3	4	3	4	5	4	5	5	4	5	5	4	3	4	3	4	3	4	4	4
161	5	5	5	3	3	3	3	4	5	4	4	3	4	4	4	3	4	3	3	4	3	4	3	3	4	3	4	4	3	3	4	3	3	3	3	4	2	2	2
162	3	4	3	3	4	4	4	3	3	4	4	4	3	3	3	4	5	5	3	3	3	3	3	3	5	4	3	5	5	4	3	2	3	2	2	1	2	2	1
RII CALCULATION
1	3	0	0	2	3	2	4	3	0	1	2	2	2	3	3	1	1	1	3	3	1	2	2	2	1	2	2	0	1	0	0	3	0	1	3	10	7	4	1
2	4	4	5	5	5	3	3	6	5	2	2	4	6	5	4	7	8	4	10	4	5	9	5	8	4	1	7	5	2	2	6	17	6	6	8	10	12	9	4
3	10	10	14	15	10	12	15	15	6	6	8	18	7	19	12	14	13	11	15	13	12	12	17	16	5	6	14	10	10	10	11	15	11	15	10	16	14	9	8
4	14	17	17	14	14	15	18	16	16	14	18	20	17	13	19	17	16	17	11	11	17	15	18	13	12	19	16	17	14	17	16	10	17	16	16	9	12	18	22
5	15	15	10	10	14	14	6	6	19	23	16	2	14	6	8	7	8	13	7	15	11	8	4	7	24	18	7	14	19	17	13	1	12	8	9	1	1	6	11
	172	181	170	163	169	174	157	154	187	194	182	154	173	152	163	160	160	175	147	169	170	156	155	153	192	188	157	178	186	187	174	127	173	162	158	119	126	151	176
N (Number of responses)	46	46	46	46	46	46	46	46	46	46	46	46	46	46	46	46	46	46	46	46	46	46	46	46	46	46	46	46	46	46	46	46	46	46	46	46	46	46	46
A (Highest response)	5	5	5	5	5	5	5	5	5	5	5	5	5	5	5	5	5	5	5	5	5	5	5	5	5	5	5	5	5	5	5	5	5	5	5	5	5	5	5
N*A	230	230	230	230	230	230	230	230	230	230	230	230	230	230	230	230	230	230	230	230	230	230	230	230	230	230	230	230	230	230	230	230	230	230	230	230	230	230	230
RII (∑/N*A)	0.747826	0.786957	0.73913	0.708696	0.734783	0.756522	0.682609	0.669565	0.813043	0.843478	0.791304	0.669565	0.752174	0.66087	0.708696	0.695652	0.695652	0.76087	0.63913	0.734783	0.73913	0.678261	0.673913	0.665217	0.834783	0.817391	0.682609	0.773913	0.808696	0.813043	0.756522	0.552174	0.752174	0.704348	0.686957	0.517391	0.547826	0.656522	0.765217
Rank	16	8	17	21	19	12	27	31	4	1	7	31	14	34	21	24	24	11	36	19	17	29	30	33	2	3	27	9	6	4	12	37	14	23	26	39	38	35	10
MEAN VALUE AND STANDARD DEVIATION CALCULATION
Q1		Q2		Q3		Q4		Q5		Q6		Q7		Q8		Q9		Q10		Q11		Q12		Q13		Q14		Q15		Q16		Q17		Q18		Q19		Q20		Q21		Q22		Q23		Q24		Q25
Mean	3.73913	Mean	3.93478	Mean	3.69565	Mean	3.54348	Mean	3.67391	Mean	3.78261	Mean	3.41304	Mean	3.34783	Mean	4.06522	Mean	4.21739	Mean	3.95652	Mean	3.34783	Mean	3.76087	Mean	3.30435	Mean	3.54348	Mean	3.47826	Mean	3.47826	Mean	3.80435	Mean	3.19565	Mean	3.67391	Mean	3.69565	Mean	3.3913	Mean	3.36957	Mean	3.32609	Mean	4.17391
Standard Error	0.177025	Standard Error	0.1404	Standard Error	0.138556	Standard Error	0.160634	Standard Error	0.178708	Standard Error	0.161254	Standard Error	0.160242	Standard Error	0.159157	Standard Error	0.147121	Standard Error	0.145506	Standard Error	0.155282	Standard Error	0.128977	Standard Error	0.170775	Standard Error	0.155012	Standard Error	0.160634	Standard Error	0.148223	Standard Error	0.154604	Standard Error	0.151066	Standard Error	0.169168	Standard Error	0.178708	Standard Error	0.151863	Standard Error	0.165877	Standard Error	0.140251	Standard Error	0.158661	Standard Error	0.15942
Median	4	Median	4	Median	4	Median	4	Median	4	Median	4	Median	4	Median	3	Median	4	Median	4.5	Median	4	Median	3	Median	4	Median	3	Median	4	Median	4	Median	4	Median	4	Median	3	Median	4	Median	4	Median	3.5	Median	3	Median	3	Median	5
Mode	5	Mode	4	Mode	4	Mode	3	Mode	4	Mode	4	Mode	4	Mode	4	Mode	5	Mode	5	Mode	4	Mode	4	Mode	4	Mode	3	Mode	4	Mode	4	Mode	4	Mode	4	Mode	3	Mode	5	Mode	4	Mode	4	Mode	4	Mode	3	Mode	5
Standard Deviation	1.20064	Standard Deviation	0.952241	Standard Deviation	0.93973	Standard Deviation	1.08948	Standard Deviation	1.21206	Standard Deviation	1.09368	Standard Deviation	1.08681	Standard Deviation	1.07945	Standard Deviation	0.997824	Standard Deviation	0.98687	Standard Deviation	1.05318	Standard Deviation	0.874767	Standard Deviation	1.15825	Standard Deviation	1.05134	Standard Deviation	1.08948	Standard Deviation	1.0053	Standard Deviation	1.04858	Standard Deviation	1.02458	Standard Deviation	1.14736	Standard Deviation	1.21206	Standard Deviation	1.02999	Standard Deviation	1.12503	Standard Deviation	0.951226	Standard Deviation	1.07609	Standard Deviation	1.08124
Sample Variance	1.44155	Sample Variance	0.906763	Sample Variance	0.883092	Sample Variance	1.18696	Sample Variance	1.46908	Sample Variance	1.19614	Sample Variance	1.18116	Sample Variance	1.16522	Sample Variance	0.995652	Sample Variance	0.973913	Sample Variance	1.10918	Sample Variance	0.765217	Sample Variance	1.34155	Sample Variance	1.10531	Sample Variance	1.18696	Sample Variance	1.01063	Sample Variance	1.09952	Sample Variance	1.04976	Sample Variance	1.31643	Sample Variance	1.46908	Sample Variance	1.06087	Sample Variance	1.2657	Sample Variance	0.904831	Sample Variance	1.15797	Sample Variance	1.16908
Kurtosis	-0.199545	Kurtosis	-0.647502	Kurtosis	-0.810928	Kurtosis	-0.345009	Kurtosis	-0.409059	Kurtosis	0.0811706	Kurtosis	0.214751	Kurtosis	-0.241287	Kurtosis	-0.311459	Kurtosis	1.53697	Kurtosis	1.07787	Kurtosis	0.81156	Kurtosis	-0.257852	Kurtosis	-0.0542486	Kurtosis	0.143992	Kurtosis	-0.459193	Kurtosis	-0.675837	Kurtosis	-0.0898364	Kurtosis	-0.734775	Kurtosis	-0.458169	Kurtosis	-0.30176	Kurtosis	-0.753321	Kurtosis	0.265128	Kurtosis	-0.538596	Kurtosis	0.718648
Skewness	-0.757271	Skewness	-0.511319	Skewness	-0.17972	Skewness	-0.385733	Skewness	-0.661939	Skewness	-0.717886	Skewness	-0.689605	Skewness	-0.418365	Skewness	-0.836676	Skewness	-1.33078	Skewness	-1.1035	Skewness	-0.758958	Skewness	-0.763458	Skewness	-0.294103	Skewness	-0.709113	Skewness	-0.280886	Skewness	-0.242265	Skewness	-0.624855	Skewness	-0.0325366	Skewness	-0.583655	Skewness	-0.491473	Skewness	-0.254815	Skewness	-0.498415	Skewness	-0.141154	Skewness	-1.24408
Range	4	Range	3	Range	3	Range	4	Range	4	Range	4	Range	4	Range	4	Range	3	Range	4	Range	4	Range	4	Range	4	Range	4	Range	4	Range	4	Range	4	Range	4	Range	4	Range	4	Range	4	Range	4	Range	4	Range	4	Range	4
Minimum	1	Minimum	2	Minimum	2	Minimum	1	Minimum	1	Minimum	1	Minimum	1	Minimum	1	Minimum	2	Minimum	1	Minimum	1	Minimum	1	Minimum	1	Minimum	1	Minimum	1	Minimum	1	Minimum	1	Minimum	1	Minimum	1	Minimum	1	Minimum	1	Minimum	1	Minimum	1	Minimum	1	Minimum	1
Maximum	5	Maximum	5	Maximum	5	Maximum	5	Maximum	5	Maximum	5	Maximum	5	Maximum	5	Maximum	5	Maximum	5	Maximum	5	Maximum	5	Maximum	5	Maximum	5	Maximum	5	Maximum	5	Maximum	5	Maximum	5	Maximum	5	Maximum	5	Maximum	5	Maximum	5	Maximum	5	Maximum	5	Maximum	5
Sum	172	Sum	181	Sum	170	Sum	163	Sum	169	Sum	174	Sum	157	Sum	154	Sum	187	Sum	194	Sum	182	Sum	154	Sum	173	Sum	152	Sum	163	Sum	160	Sum	160	Sum	175	Sum	147	Sum	169	Sum	170	Sum	156	Sum	155	Sum	153	Sum	192
Count	46	Count	46	Count	46	Count	46	Count	46	Count	46	Count	46	Count	46	Count	46	Count	46	Count	46	Count	46	Count	46	Count	46	Count	46	Count	46	Count	46	Count	46	Count	46	Count	46	Count	46	Count	46	Count	46	Count	46	Count	46
[truncated: 28 more columns]

## Sheet: Sheet 4
RII, MEAN VALUE AND STANDARD DEVIATION CALCULATION BASED ON CONSULTANTS
Respondent	Q1	Q2	Q3	Q4	Q5	Q6	Q7	Q8	Q9	Q10	Q11	Q12	Q13	Q14	Q15	Q16	Q17	Q18	Q19	Q20	Q21	Q22	Q23	Q24	Q25	Q26	Q27	Q28	Q29	Q30	Q31	Q32	Q33	Q34	Q35	Q36	Q37	Q38	Q39
2	4	4	5	5	4	4	4	5	4	5	4	5	5	4	4	4	4	4	4	4	4	4	5	5	5	4	4	5	5	4	4	4	5	4	4	4	4	4	5
7	3	5	4	5	5	5	4	4	4	5	4	3	4	4	3	2	4	4	4	5	4	4	4	4	5	4	3	5	4	4	4	2	3	4	3	5	5	5	4
9	4	5	3	4	5	4	3	3	5	4	3	4	4	4	3	3	4	5	3	4	4	5	4	4	5	5	3	4	5	4	2	3	3	4	5	2	3	5	4
10	5	4	4	4	3	3	3	2	2	3	4	2	2	4	3	4	2	3	2	3	3	3	3	3	3	2	3	3	5	4	3	3	5	2	3	3	2	3	4
11	3	3	3	3	3	3	3	3	3	3	3	3	3	3	3	3	3	3	3	3	3	3	3	3	4	4	4	3	3	3	4	4	3	3	4	4	3	3	4
24	4	3	2	4	5	4	4	4	5	4	4	3	5	4	2	2	3	4	4	4	5	3	4	5	5	5	2	3	3	4	3	1	3	2	5	2	3	4	5
28	4	4	3	3	2	2	2	2	2	3	3	3	3	2	3	4	2	4	3	3	3	2	2	2	3	3	3	2	2	3	3	2	2	3	3	2	4	3	5
31	4	5	4	5	4	5	5	5	4	5	4	5	5	4	4	4	5	5	4	5	5	5	5	5	5	5	4	5	4	4	5	4	5	5	4	4	4	4	3
32	3	5	3	4	5	5	4	5	5	5	4	4	5	5	4	5	4	5	4	5	5	4	4	5	5	5	4	4	4	5	5	3	5	5	5	4	4	4	5
40	5	5	5	5	5	5	5	5	5	5	5	5	5	5	5	5	5	5	5	5	5	4	2	5	5	5	5	5	5	5	4	5	4	4	4	3	4	5	5
42	4	4	5	3	5	4	4	4	5	4	4	4	4	4	5	3	3	4	3	4	5	4	4	4	4	4	3	4	2	3	2	2	5	3	3	2	3	3	4
47	2	2	4	4	4	5	4	4	5	5	5	5	5	4	4	4	4	4	4	2	4	2	4	4	5	5	4	5	4	5	4	1	2	2	2	2	1	1	3
49	2	2	5	3	2	4	3	2	5	5	5	3	5	3	5	5	2	2	2	3	3	3	3	3	5	5	5	5	5	5	5	5	5	2	3	2	2	5	4
52	3	4	4	4	4	4	3	1	4	5	5	3	4	2	4	4	2	2	2	1	1	2	2	3	5	4	4	5	5	4	4	2	4	5	3	2	1	4	4
53	2	2	5	3	3	4	3	2	4	4	4	3	4	4	5	4	3	3	3	3	3	2	2	3	4	4	4	4	5	4	4	3	4	3	3	2	3	2	3
55	1	2	2	3	3	1	1	2	4	4	4	2	3	2	2	3	2	2	1	1	2	2	1	1	4	4	3	3	5	3	3	2	5	3	3	2	3	5	5
56	2	4	1	3	1	2	3	1	1	4	4	2	3	1	1	5	2	2	3	1	2	1	1	1	5	4	3	4	5	4	4	3	5	3	3	1	1	3	5
57	5	5	3	4	5	5	4	5	5	5	5	3	5	5	4	3	5	5	4	5	5	5	5	4	5	5	4	4	5	5	5	4	4	4	4	3	3	4	4
58	5	4	3	3	4	2	1	2	3	4	4	1	2	1	3	3	1	1	2	2	2	2	1	1	4	4	3	3	4	2	1	3	2	2	2	2	1	1	4
61	3	3	3	3	3	3	4	4	4	4	4	4	4	4	4	4	4	4	4	4	4	3	3	4	5	5	4	4	5	4	4	3	4	3	3	3	3	4	5
64	2	4	5	4	3	2	2	2	3	4	5	4	4	1	4	2	3	2	1	4	2	4	2	4	3	3	1	4	3	2	3	1	5	3	4	2	2	2	5
65	2	3	3	4	4	3	3	3	3	3	3	3	2	2	3	3	2	3	3	2	4	1	2	3	2	3	3	4	4	4	4	4	5	4	3	2	2	3	4
69	4	5	1	2	4	4	2	2	5	5	5	3	5	2	2	3	3	2	2	3	2	2	1	2	5	5	5	4	5	4	1	2	2	2	3	1	3	2	5
70	3	2	3	4	4	3	3	4	5	4	5	4	4	4	4	3	3	4	4	4	2	2	4	4	4	5	5	5	5	5	5	3	5	5	4	2	2	2	5
71	4	4	4	4	3	3	3	4	3	4	4	3	3	3	4	4	3	3	4	3	3	2	3	3	4	3	3	3	4	3	3	2	2	4	3	2	2	2	4
73	3	3	3	3	3	4	4	2	5	4	5	4	4	3	4	3	3	4	3	3	3	3	2	5	4	4	4	4	3	4	4	3	4	4	3	3	3	3	5
75	5	4	4	4	5	3	3	4	4	4	3	3	4	4	5	4	3	4	4	5	4	4	4	4	4	4	3	3	4	3	3	3	4	4	3	3	4	3	3
76	3	2	4	5	5	3	2	2	5	5	4	2	3	3	3	2	2	1	2	2	2	2	2	2	5	5	3	3	2	3	3	1	2	4	4	2	3	3	4
77	3	4	3	2	4	3	4	3	4	4	4	3	5	3	5	4	2	3	4	3	4	4	4	5	4	4	4	5	4	5	5	3	4	4	4	3	4	4	4
78	4	4	5	3	5	5	3	5	5	5	5	4	4	4	4	2	3	4	3	4	4	5	5	3	4	5	3	4	4	4	5	3	5	3	4	5	5	4	5
79	5	5	5	5	5	5	5	5	5	5	5	5	5	5	3	5	3	3	3	5	5	3	5	5	5	5	5	3	5	5	2	3	5	3	3	2	2	5	5
80	3	4	3	3	3	4	3	4	5	4	3	4	4	4	5	4	3	3	4	3	3	4	4	3	3	3	4	3	3	4	4	3	5	4	4	3	3	5	4
82	3	4	4	2	4	4	4	4	4	4	3	3	4	4	3	3	3	3	4	4	4	4	4	3	3	3	3	3	3	4	3	3	4	4	3	3	4	4	4
83	3	5	4	2	2	2	2	4	5	4	5	3	3	2	3	4	4	3	4	2	2	2	3	3	4	4	3	4	3	4	3	2	3	4	2	2	1	3	4
87	4	4	4	5	5	5	4	4	3	3	5	4	3	3	3	3	4	4	3	4	4	4	4	5	4	5	3	4	2	4	3	2	5	3	3	3	3	3	4
92	3	3	1	3	2	2	2	1	2	4	3	3	3	1	3	4	2	2	1	2	3	2	2	1	4	4	2	3	5	3	3	3	5	3	4	2	3	3	5
94	3	3	3	3	3	3	3	3	5	5	5	3	5	3	3	5	3	3	3	3	3	5	3	5	5	5	4	3	5	5	5	3	3	3	3	3	5	3	5
95	3	4	4	5	4	4	4	3	3	4	5	4	3	2	4	5	3	5	2	1	2	1	1	2	2	3	3	3	4	3	3	1	4	3	3	2	3	2	3
97	2	2	3	5	5	2	3	1	4	3	5	2	3	3	4	3	3	2	2	1	1	3	1	2	4	4	3	5	5	5	4	3	4	2	2	1	1	2	5
100	4	3	5	5	5	4	3	2	4	4	4	2	3	2	4	5	3	4	3	2	3	2	2	2	4	4	4	3	4	4	3	3	3	3	3	2	2	3	4
101	4	5	5	5	5	5	5	5	4	4	5	4	4	5	5	4	4	5	4	4	5	5	4	4	4	4	4	4	3	4	4	4	4	5	3	3	3	3	3
102	4	4	4	3	5	3	3	5	3	4	4	2	4	3	3	3	3	3	3	4	3	3	3	2	4	3	3	4	3	4	3	3	4	3	3	2	2	3	3
108	4	4	5	3	5	3	3	2	3	5	5	4	5	3	3	5	3	3	3	4	3	3	3	2	5	4	4	3	2	3	2	2	4	3	5	1	2	5	2
109	4	4	3	3	5	4	3	5	5	5	4	2	4	3	3	2	4	3	3	3	5	5	5	4	3	2	1	2	2	3	3	1	3	5	2	1	2	3	2
113	4	4	4	3	4	3	4	4	4	3	3	4	3	4	3	3	3	3	4	3	2	2	4	3	4	3	2	2	3	4	3	2	4	4	3	2	2	2	3
114	4	3	4	2	1	1	2	2	3	4	4	2	3	1	4	3	1	1	2	1	2	1	1	2	4	3	3	3	2	3	2	1	3	2	2	1	1	3	4
117	2	3	1	2	2	1	2	2	3	4	3	4	4	3	1	3	1	1	2	1	2	2	2	4	3	2	3	3	5	3	3	3	3	2	2	1	2	2	5
119	3	4	3	4	2	3	3	3	3	4	4	4	4	3	3	3	4	3	3	3	3	3	3	3	4	4	4	4	4	4	3	3	4	3	3	3	3	4	5
120	2	3	3	3	4	2	3	2	4	3	4	2	2	3	3	3	3	3	2	4	3	3	3	4	3	3	2	2	2	2	2	2	3	3	3	2	1	3	3
121	5	5	3	3	5	5	4	5	4	5	5	4	4	2	3	4	4	5	4	4	4	5	4	4	5	5	4	4	5	5	5	4	4	4	4	4	4	5	4
123	4	4	4	3	4	4	3	4	4	3	3	3	3	3	4	2	3	3	3	3	4	4	4	3	3	4	3	3	3	3	2	2	4	3	2	2	3	2	3
126	3	2	2	3	2	2	3	3	3	4	3	2	3	3	3	2	3	2	3	3	3	2	2	3	3	3	3	4	4	2	2	2	3	3	3	2	1	2	3
129	2	4	3	5	5	4	3	2	1	2	4	3	2	2	3	2	3	3	2	2	2	3	2	3	3	2	2	2	4	4	3	2	3	2	2	1	2	3	4
130	3	3	3	3	4	4	4	3	4	4	4	3	5	5	5	4	3	5	4	4	3	5	5	5	4	5	5	5	5	5	4	4	5	4	3	3	3	3	5
131	3	4	5	3	5	4	3	3	4	5	5	3	5	4	5	4	4	5	3	5	5	5	4	4	5	5	4	5	3	5	4	2	4	3	3	4	3	5	4
134	4	5	4	4	4	4	4	4	5	5	4	4	5	4	4	3	4	4	4	4	4	5	4	4	5	4	4	4	4	5	4	4	4	4	3	3	3	3	5
135	3	3	4	4	5	4	4	5	5	4	5	5	5	4	4	4	3	3	4	5	5	4	4	4	4	4	4	5	4	4	4	4	4	4	4	4	3	3	3
137	3	3	2	4	3	4	3	2	4	4	4	5	4	4	4	4	4	4	4	3	4	4	4	4	4	4	4	3	2	3	3	2	4	4	3	3	4	4	4
143	5	5	4	4	5	5	4	4	4	5	3	4	4	3	3	4	3	4	3	4	4	3	3	5	5	5	4	4	3	3	4	2	3	5	4	4	3	4	4
145	5	5	5	5	5	5	5	5	5	5	5	3	5	2	1	1	1	5	5	3	2	5	2	5	5	5	2	5	5	5	1	1	5	1	3	3	1	5	5
148	5	5	5	5	5	5	4	5	5	5	5	4	5	5	4	5	5	5	5	5	5	5	5	5	5	5	5	4	5	5	5	4	5	5	4	4	4	4	4
149	3	3	1	3	2	2	4	1	2	4	4	2	5	2	2	5	3	3	2	1	1	4	3	2	5	5	5	5	3	5	4	3	3	4	1	2	2	2	5
151	3	2	4	4	4	3	2	2	2	4	4	2	2	2	4	2	2	2	3	2	2	3	3	2	4	4	2	2	5	2	2	2	2	2	2	2	2	2	5
154	5	5	5	5	5	5	5	5	3	3	5	3	3	4	4	3	4	3	4	5	5	5	5	4	3	4	3	3	4	4	4	3	5	4	3	3	4	3	4
157	4	4	5	3	2	3	2	3	4	3	3	3	4	2	4	3	2	2	3	4	3	4	4	2	3	3	2	3	4	3	2	2	4	3	2	1	2	1	3
RII CALCULATION
1	1	0	5	0	2	3	2	5	2	0	0	1	0	5	3	1	4	4	3	8	3	4	7	4	0	0	2	0	0	0	3	8	0	1	1	9	10	3	0
2	10	9	4	6	9	10	10	18	5	1	0	13	6	14	4	10	12	11	13	9	15	16	14	12	2	4	8	6	9	5	10	20	7	11	11	27	17	13	2
3	23	15	20	26	11	16	26	11	14	11	14	24	17	18	24	22	29	22	23	18	18	15	14	16	13	13	24	22	14	17	21	24	15	23	33	18	23	24	13
4	20	25	20	18	17	21	21	16	22	31	27	20	22	21	24	21	16	16	23	19	16	16	21	19	25	25	23	22	19	26	21	11	23	22	16	9	12	14	26
5	11	16	16	15	26	15	6	15	22	22	24	7	20	7	10	11	4	12	3	11	13	14	9	14	25	23	8	15	23	17	10	2	20	8	4	2	3	11	24
	225	243	233	237	251	230	214	213	252	269	270	214	251	206	229	226	199	216	205	211	216	215	206	222	268	262	222	241	251	250	220	174	251	220	206	163	176	212	267
N (Number of responses)	65	65	65	65	65	65	65	65	65	65	65	65	65	65	65	65	65	65	65	65	65	65	65	65	65	65	65	65	65	65	65	65	65	65	65	65	65	65	65
A (Highest response)	5	5	5	5	5	5	5	5	5	5	5	5	5	5	5	5	5	5	5	5	5	5	5	5	5	5	5	5	5	5	5	5	5	5	5	5	5	5	5
N*A	325	325	325	325	325	325	325	325	325	325	325	325	325	325	325	325	325	325	325	325	325	325	325	325	325	325	325	325	325	325	325	325	325	325	325	325	325	325	325
RII (∑/N*A)	0.692308	0.747692	0.716923	0.729231	0.772308	0.707692	0.658462	0.655385	0.775385	0.827692	0.830769	0.658462	0.772308	0.633846	0.704615	0.695385	0.612308	0.664615	0.630769	0.649231	0.664615	0.661538	0.633846	0.683077	0.824615	0.806154	0.683077	0.741538	0.772308	0.769231	0.676923	0.535385	0.772308	0.676923	0.633846	0.501538	0.541538	0.652308	0.821538
Rank	19	12	15	14	7	16	27	29	6	2	1	27	7	32	17	18	36	24	35	31	24	26	32	20	3	5	20	13	7	11	22	38	7	22	32	39	37	30	4
MEAN VALUE AND STANDARD DEVIATION CALCULATION
Q1		Q2		Q3		Q4		Q5		Q6		Q7		Q8		Q9		Q10		Q11		Q12		Q13		Q14		Q15		Q16		Q17		Q18		Q19		Q20		Q21		Q22		Q23		Q24		Q25
Mean	3.46154	Mean	3.73846	Mean	3.58462	Mean	3.64615	Mean	3.86154	Mean	3.53846	Mean	3.29231	Mean	3.27692	Mean	3.87692	Mean	4.13846	Mean	4.15385	Mean	3.29231	Mean	3.86154	Mean	3.16923	Mean	3.52308	Mean	3.47692	Mean	3.06154	Mean	3.32308	Mean	3.15385	Mean	3.24615	Mean	3.32308	Mean	3.30769	Mean	3.16923	Mean	3.41538	Mean	4.12308
Standard Error	0.124184	Standard Error	0.122625	Standard Error	0.143601	Standard Error	0.116913	Standard Error	0.146886	Standard Error	0.14223	Standard Error	0.117512	Standard Error	0.161882	Standard Error	0.132483	Standard Error	0.0927075	Standard Error	0.0936205	Standard Error	0.119541	Standard Error	0.11985	Standard Error	0.139658	Standard Error	0.122293	Standard Error	0.124243	Standard Error	0.11985	Standard Error	0.142282	Standard Error	0.118546	Standard Error	0.155091	Standard Error	0.145622	Standard Error	0.153365	Standard Error	0.152809	Standard Error	0.148538	Standard Error	0.104024
Median	3	Median	4	Median	4	Median	4	Median	4	Median	4	Median	3	Median	3	Median	4	Median	4	Median	4	Median	3	Median	4	Median	3	Median	4	Median	3	Median	3	Median	3	Median	3	Median	3	Median	3	Median	3	Median	3	Median	4	Median	4
Mode	3	Mode	4	Mode	4	Mode	3	Mode	5	Mode	4	Mode	3	Mode	2	Mode	4	Mode	4	Mode	4	Mode	3	Mode	4	Mode	4	Mode	4	Mode	3	Mode	3	Mode	3	Mode	4	Mode	4	Mode	3	Mode	4	Mode	4	Mode	4	Mode	5
Standard Deviation	1.0012	Standard Deviation	0.988637	Standard Deviation	1.15775	Standard Deviation	0.942582	Standard Deviation	1.18423	Standard Deviation	1.14669	Standard Deviation	0.947416	Standard Deviation	1.30513	Standard Deviation	1.06811	Standard Deviation	0.747431	Standard Deviation	0.754792	Standard Deviation	0.963767	Standard Deviation	0.966258	Standard Deviation	1.12596	Standard Deviation	0.985959	Standard Deviation	1.00168	Standard Deviation	0.966258	Standard Deviation	1.14711	Standard Deviation	0.955752	Standard Deviation	1.25038	Standard Deviation	1.17404	Standard Deviation	1.23647	Standard Deviation	1.23199	Standard Deviation	1.19755	Standard Deviation	0.838669
Sample Variance	1.0024	Sample Variance	0.977404	Sample Variance	1.34038	Sample Variance	0.888462	Sample Variance	1.4024	Sample Variance	1.3149	Sample Variance	0.897596	Sample Variance	1.70337	Sample Variance	1.14087	Sample Variance	0.558654	Sample Variance	0.569712	Sample Variance	0.928846	Sample Variance	0.933654	Sample Variance	1.26779	Sample Variance	0.972115	Sample Variance	1.00337	Sample Variance	0.933654	Sample Variance	1.31587	Sample Variance	0.913462	Sample Variance	1.56346	Sample Variance	1.37837	Sample Variance	1.52885	Sample Variance	1.51779	Sample Variance	1.43413	Sample Variance	0.703365
Kurtosis	-0.640626	Kurtosis	-0.858992	Kurtosis	-0.132403	Kurtosis	-0.987843	Kurtosis	-0.598739	Kurtosis	-0.651336	Kurtosis	-0.172485	Kurtosis	-1.25971	Kurtosis	0.0493278	Kurtosis	-0.312844	Kurtosis	-1.18257	Kurtosis	-0.588105	Kurtosis	-0.881523	Kurtosis	-0.7379	Kurtosis	0.371957	Kurtosis	-0.638004	Kurtosis	-0.0674012	Kurtosis	-0.681067	Kurtosis	-0.384693	Kurtosis	-0.78972	Kurtosis	-0.980848	Kurtosis	-1.09847	Kurtosis	-0.968594	Kurtosis	-0.849098	Kurtosis	-0.505965
Skewness	-0.0838322	Skewness	-0.346286	Skewness	-0.617491	Skewness	0.0816299	Skewness	-0.713899	Skewness	-0.41793	Skewness	-0.1706	Skewness	-0.101137	Skewness	-0.779469	Skewness	-0.46423	Skewness	-0.264867	Skewness	0.0224541	Skewness	-0.35751	Skewness	-0.209022	Skewness	-0.520282	Skewness	-0.127173	Skewness	-0.12592	Skewness	-0.158237	Skewness	-0.317954	Skewness	-0.336955	Skewness	-0.0666758	Skewness	-0.104153	Skewness	-0.2296	Skewness	-0.300713	Skewness	-0.566862
Range	4	Range	3	Range	4	Range	3	Range	4	Range	4	Range	4	Range	4	Range	4	Range	3	Range	2	Range	4	Range	3	Range	4	Range	4	Range	4	Range	4	Range	4	Range	4	Range	4	Range	4	Range	4	Range	4	Range	4	Range	3
Minimum	1	Minimum	2	Minimum	1	Minimum	2	Minimum	1	Minimum	1	Minimum	1	Minimum	1	Minimum	1	Minimum	2	Minimum	3	Minimum	1	Minimum	2	Minimum	1	Minimum	1	Minimum	1	Minimum	1	Minimum	1	Minimum	1	Minimum	1	Minimum	1	Minimum	1	Minimum	1	Minimum	1	Minimum	2
Maximum	5	Maximum	5	Maximum	5	Maximum	5	Maximum	5	Maximum	5	Maximum	5	Maximum	5	Maximum	5	Maximum	5	Maximum	5	Maximum	5	Maximum	5	Maximum	5	Maximum	5	Maximum	5	Maximum	5	Maximum	5	Maximum	5	Maximum	5	Maximum	5	Maximum	5	Maximum	5	Maximum	5	Maximum	5
Sum	225	Sum	243	Sum	233	Sum	237	Sum	251	Sum	230	Sum	214	Sum	213	Sum	252	Sum	269	Sum	270	Sum	214	Sum	251	Sum	206	Sum	229	Sum	226	Sum	199	Sum	216	Sum	205	Sum	211	Sum	216	Sum	215	Sum	206	Sum	222	Sum	268
Count	65	Count	65	Count	65	Count	65	Count	65	Count	65	Count	65	Count	65	Count	65	Count	65	Count	65	Count	65	Count	65	Count	65	Count	65	Count	65	Count	65	Count	65	Count	65	Count	65	Count	65	Count	65	Count	65	Count	65	Count	65
[truncated: 28 more columns]
